# Supplementary material for: Insight Into Ecology, Metabolic Potential, and the Taxonomic Composition of Bacterial Communities in the Periodic Water Pond on King George Island (Antarctica)
Source: Front Microbiol. 2021 Oct 8;12:708607. doi: 10.3389/fmicb.2021.708607 (PMC8531505; doi:10.3389/fmicb.2021.708607)
Supplement: Supplementary Table 3 — Enzyme and metabolic pathway abundance occurring in the pond. [file Table_3.xlsx]

## Sheet: Enzymes abundance
KO	Sample		description
	BT1	BT2
K00001	0.000449366279465184	0.000541108250067723	alcohol dehydrogenase [EC:1.1.1.1]
K00002	5.26618123765813e-05	2.59959054192319e-05	alcohol dehydrogenase (NADP+) [EC:1.1.1.2]
K00003	0.000255414058878068	0.000290559856559372	homoserine dehydrogenase [EC:1.1.1.3]
K00004	0.00010808560416789	0.000116542947088266	(R,R)-butanediol dehydrogenase / meso-butanediol dehydrogenase / diacetyl reductase [EC:1.1.1.4 1.1.1.- 1.1.1.303]
K00005	3.46446851912271e-05	7.79595762418613e-06	glycerol dehydrogenase [EC:1.1.1.6]
K00007	5.05536841386676e-05	4.34060901496131e-05	D-arabinitol 4-dehydrogenase [EC:1.1.1.11]
K00008	0.000246305112434359	0.000186182260801562	L-iditol 2-dehydrogenase [EC:1.1.1.14]
K00009	1.08759623448491e-05	6.15422323397559e-06	mannitol-1-phosphate 5-dehydrogenase [EC:1.1.1.17]
K00010	0.000291773053438056	0.000100386929611725	myo-inositol 2-dehydrogenase / D-chiro-inositol 1-dehydrogenase [EC:1.1.1.18 1.1.1.369]
K00012	0.00035949275739131	0.00029431778179321	UDPglucose 6-dehydrogenase [EC:1.1.1.22]
K00013	0.000351030091662715	0.000308358179487281	histidinol dehydrogenase [EC:1.1.1.23]
K00014	0.000406216742809095	0.000503845719233427	shikimate dehydrogenase [EC:1.1.1.25]
K00015	0.000474591915279565	0.000529585508595487	glyoxylate reductase [EC:1.1.1.26]
K00016	5.98143717111477e-05	7.31518325246661e-05	L-lactate dehydrogenase [EC:1.1.1.27]
K00018	0.00028122369131868	0.000271945536527747	glycerate dehydrogenase [EC:1.1.1.29]
K00019	0.00105494242152095	0.00116666254876129	3-hydroxybutyrate dehydrogenase [EC:1.1.1.30]
K00020	0.000601285158375062	0.000692407660078765	3-hydroxyisobutyrate dehydrogenase [EC:1.1.1.31]
K00021	1.27966489254141e-05	5.06794223522691e-06	hydroxymethylglutaryl-CoA reductase (NADPH) [EC:1.1.1.34]
K00023	0.000676222547859889	0.000826685115971988	acetoacetyl-CoA reductase [EC:1.1.1.36]
K00024	0.00030700283120152	0.000293170016161114	malate dehydrogenase [EC:1.1.1.37]
K00027	0.000399725724430803	0.000433991156529826	malate dehydrogenase (oxaloacetate-decarboxylating) [EC:1.1.1.38]
K00029	0.000409438716242813	0.000480094942914076	malate dehydrogenase (oxaloacetate-decarboxylating)(NADP+) [EC:1.1.1.40]
K00030	0.000190535256751295	6.27640936255204e-05	isocitrate dehydrogenase (NAD+) [EC:1.1.1.41]
K00031	0.000440305952465722	0.000402741027274812	isocitrate dehydrogenase [EC:1.1.1.42]
K00032	5.51319864836259e-05	8.02313915338719e-05	phosphogluconate 2-dehydrogenase [EC:1.1.1.43]
K00033	0.000144531387926968	0.00010511608791038	6-phosphogluconate dehydrogenase [EC:1.1.1.44 1.1.1.343]
K00034	0.000626855320454747	0.000543319581748059	glucose 1-dehydrogenase [EC:1.1.1.47]
K00035	2.66619186747439e-05	1.51157781208357e-05	D-galactose 1-dehydrogenase [EC:1.1.1.48]
K00036	0.000234916773133072	0.000306507394587991	glucose-6-phosphate 1-dehydrogenase [EC:1.1.1.49 1.1.1.363]
K00038	0.000672116831626924	0.000691412997072717	3alpha(or 20beta)-hydroxysteroid dehydrogenase [EC:1.1.1.53]
K00039	5.97672734946169e-05	5.27744920802252e-05	ribitol 2-dehydrogenase [EC:1.1.1.56]
K00040	0.000158050769649399	9.4454051105418e-05	fructuronate reductase [EC:1.1.1.57]
K00041	5.66393788425842e-05	5.67959427575782e-05	tagaturonate reductase [EC:1.1.1.58]
K00042	0.000261801897736926	0.000369607494678425	2-hydroxy-3-oxopropionate reductase [EC:1.1.1.60]
K00043	0.000134421138890818	0.000196571793990286	4-hydroxybutyrate dehydrogenase [EC:1.1.1.61]
K00045	0.000119228119544142	8.04178090891602e-05	mannitol 2-dehydrogenase [EC:1.1.1.67]
K00046	0.0011456307575481	0.0012263007598515	gluconate 5-dehydrogenase [EC:1.1.1.69]
K00048	3.78956570528792e-05	5.43586627038652e-05	lactaldehyde reductase [EC:1.1.1.77]
K00050	7.24578181768748e-05	0.000107046682049411	hydroxypyruvate reductase [EC:1.1.1.81]
K00052	0.00058950300944837	0.000594013614713809	3-isopropylmalate dehydrogenase [EC:1.1.1.85]
K00053	0.000314435812835206	0.000294443831085118	ketol-acid reductoisomerase [EC:1.1.1.86]
K00054	9.6694388636138e-05	2.13131698778529e-05	hydroxymethylglutaryl-CoA reductase [EC:1.1.1.88]
K00055	0.00013564522091793	0.000111133485920294	aryl-alcohol dehydrogenase [EC:1.1.1.90]
K00057	0.000316747300356226	0.000296375636218774	glycerol-3-phosphate dehydrogenase (NAD(P)+) [EC:1.1.1.94]
K00058	0.00110033796688618	0.00100501674052819	D-3-phosphoglycerate dehydrogenase / 2-oxoglutarate reductase [EC:1.1.1.95 1.1.1.399]
K00059	0.00647096086453503	0.00651702017073774	3-oxoacyl-[acyl-carrier protein] reductase [EC:1.1.1.100]
K00060	0.000141294707253471	0.000194271209753943	threonine 3-dehydrogenase [EC:1.1.1.103]
K00064	0.000130721983449613	5.29167966456031e-05	D-threo-aldose 1-dehydrogenase [EC:1.1.1.122]
K00065	0.00100022380984779	0.00107862269536358	2-dehydro-3-deoxy-D-gluconate 5-dehydrogenase [EC:1.1.1.127]
K00066	3.15444479426225e-05	2.63391196264083e-05	GDP-mannose 6-dehydrogenase [EC:1.1.1.132]
K00067	0.000377950131639508	0.000237059993549898	dTDP-4-dehydrorhamnose reductase [EC:1.1.1.133]
K00068	0.000113413665714141	3.50941587174909e-05	sorbitol-6-phosphate 2-dehydrogenase [EC:1.1.1.140]
K00073	4.51479998420922e-06	1.15113008113466e-05	ureidoglycolate dehydrogenase (NAD+) [EC:1.1.1.350]
K00074	0.000516487769689053	0.000541708592402112	3-hydroxybutyryl-CoA dehydrogenase [EC:1.1.1.157]
K00075	0.000308260100231444	0.000293152210514686	UDP-N-acetylmuramate dehydrogenase [EC:1.3.1.98]
K00076	0.000186947038042173	0.000150554480653443	7-alpha-hydroxysteroid dehydrogenase [EC:1.1.1.159]
K00077	0.000293699269876828	0.000321455708020422	2-dehydropantoate 2-reductase [EC:1.1.1.169]
K00082	3.32145874918056e-05	1.01327567911166e-05	5-amino-6-(5-phosphoribosylamino)uracil reductase [EC:1.1.1.193]
K00086	3.62985884748272e-05	5.66488505550234e-05	1,3-propanediol dehydrogenase [EC:1.1.1.202]
K00087	4.17725624930991e-05	5.33384577895992e-05	xanthine dehydrogenase molybdenum-binding subunit [EC:1.17.1.4]
K00088	0.000451469629001272	0.000382754247848009	IMP dehydrogenase [EC:1.1.1.205]
K00090	0.000288482982574091	0.000370964680964146	glyoxylate/hydroxypyruvate/2-ketogluconate reductase [EC:1.1.1.79 1.1.1.81 1.1.1.215]
K00091	8.03535910211218e-05	9.88589835441125e-05	dihydroflavonol-4-reductase [EC:1.1.1.219]
K00094	3.36168627755808e-07	5.88132969895147e-07	galactitol-1-phosphate 5-dehydrogenase [EC:1.1.1.251]
K00096	2.78712473268197e-05	1.9009680138164e-05	glycerol-1-phosphate dehydrogenase [NAD(P)+] [EC:1.1.1.261]
K00097	0.000337118960793939	0.000323861592788903	4-hydroxythreonine-4-phosphate dehydrogenase [EC:1.1.1.262]
K00098	6.29111076156512e-05	4.92910758571777e-05	L-idonate 5-dehydrogenase [EC:1.1.1.264]
K00099	0.000244995773556437	0.000280325087035514	1-deoxy-D-xylulose-5-phosphate reductoisomerase [EC:1.1.1.267]
K00100	2.45507952025759e-05	1.31943153355956e-05	butanol dehydrogenase [EC:1.1.1.-]
K00101	0.000364095614801036	0.000426453210925871	L-lactate dehydrogenase (cytochrome) [EC:1.1.2.3]
K00102	0.000430157245816962	0.000506099869694239	D-lactate dehydrogenase (cytochrome) [EC:1.1.2.4]
K00103	2.33451433845159e-05	2.25833124589256e-05	L-gulonolactone oxidase [EC:1.1.3.8]
K00104	0.000678187727627839	0.000825264748775646	glycolate oxidase [EC:1.1.3.15]
K00105	9.22452439153102e-07	7.89462378833579e-06	alpha-glycerophosphate oxidase [EC:1.1.3.21]
K00106	3.74767033428362e-06	1.03844409979673e-06	xanthine dehydrogenase/oxidase [EC:1.17.1.4 1.17.3.2]
K00108	0.000407132991754497	0.000580727377387665	choline dehydrogenase [EC:1.1.99.1]
K00109	1.08362842526908e-06	1.10798276719383e-06	2-hydroxyglutarate dehydrogenase [EC:1.1.99.2]
K00111	0.000349079241050599	0.000363060177286263	glycerol-3-phosphate dehydrogenase [EC:1.1.5.3]
K00112	2.19070787069298e-05	4.14954439320753e-06	glycerol-3-phosphate dehydrogenase subunit B [EC:1.1.5.3]
K00113	3.05292036621577e-05	2.19823736220598e-05	glycerol-3-phosphate dehydrogenase subunit C [EC:1.1.5.3]
K00114	0.000180017818618396	0.000227426366241821	alcohol dehydrogenase (cytochrome c) [EC:1.1.2.8]
K00116	7.64728748676556e-05	3.82479089183212e-05	malate dehydrogenase (quinone) [EC:1.1.5.4]
K00117	0.000171974321816709	0.000163194014466878	quinoprotein glucose dehydrogenase [EC:1.1.5.2]
K00118	5.61716971350217e-05	1.92767312567509e-05	glucose-fructose oxidoreductase [EC:1.1.99.28]
K00121	0.000406683532190157	0.000408752270136658	S-(hydroxymethyl)glutathione dehydrogenase / alcohol dehydrogenase [EC:1.1.1.284 1.1.1.1]
K00122	4.39533759330915e-05	5.54974751851712e-05	formate dehydrogenase [EC:1.17.1.9]
K00123	0.000564089292377955	0.000497244688369238	formate dehydrogenase major subunit [EC:1.17.1.9]
K00124	0.000384037521689211	0.000394862918348478	formate dehydrogenase iron-sulfur subunit
K00125	8.14531803790094e-06	6.8019433151611e-06	formate dehydrogenase (coenzyme F420) beta subunit [EC:1.17.98.3 1.8.98.6]
K00126	6.46259165877953e-05	4.13590576897869e-05	formate dehydrogenase subunit delta [EC:1.17.1.9]
K00127	0.000142465976754594	0.00015071721147941	formate dehydrogenase subunit gamma
K00128	0.00160497693927729	0.00174398722889493	aldehyde dehydrogenase (NAD+) [EC:1.2.1.3]
K00129	2.58978651523344e-06	3.50552290131247e-05	aldehyde dehydrogenase (NAD(P)+) [EC:1.2.1.5]
K00130	0.000819213043448724	0.000830807340916876	betaine-aldehyde dehydrogenase [EC:1.2.1.8]
K00131	0.000122163185571626	5.72146953637637e-05	glyceraldehyde-3-phosphate dehydrogenase (NADP+) [EC:1.2.1.9]
K00132	1.92712503436637e-05	8.81085391110382e-06	acetaldehyde dehydrogenase (acetylating) [EC:1.2.1.10]
K00133	0.000333788408488581	0.000299954651944077	aspartate-semialdehyde dehydrogenase [EC:1.2.1.11]
K00134	0.00058558001059071	0.000501101917172114	glyceraldehyde 3-phosphate dehydrogenase [EC:1.2.1.12]
K00135	0.00137156757965788	0.00139060649132745	succinate-semialdehyde dehydrogenase / glutarate-semialdehyde dehydrogenase [EC:1.2.1.16 1.2.1.79 1.2.1.20]
K00137	0.000190024954359863	0.00016058907437623	aminobutyraldehyde dehydrogenase [EC:1.2.1.19]
K00138	0.000452086031993143	0.000461716145068006	aldehyde dehydrogenase [EC:1.2.1.-]
K00140	0.000546537913969993	0.000624940268181675	malonate-semialdehyde dehydrogenase (acetylating) / methylmalonate-semialdehyde dehydrogenase [EC:1.2.1.18 1.2.1.27]
K00141	0.000168971005890396	0.000281615028419462	benzaldehyde dehydrogenase (NAD) [EC:1.2.1.28]
K00145	0.000321453600125653	0.000295298954164721	N-acetyl-gamma-glutamyl-phosphate reductase [EC:1.2.1.38]
K00146	0.000503308359374381	0.000542685043758843	phenylacetaldehyde dehydrogenase [EC:1.2.1.39]
K00147	0.000344564850292224	0.000332582892195302	glutamate-5-semialdehyde dehydrogenase [EC:1.2.1.41]
K00148	4.61742976541709e-05	3.6995402722424e-05	glutathione-independent formaldehyde dehydrogenase [EC:1.2.1.46]
K00150	8.63114454182332e-05	3.77139369624028e-05	glyceraldehyde-3-phosphate dehydrogenase (NAD(P)) [EC:1.2.1.59]
K00151	0.000339969041023884	0.000296004597602899	5-carboxymethyl-2-hydroxymuconic-semialdehyde dehydrogenase [EC:1.2.1.60]
K00152	2.83140896982218e-06	6.96169691469687e-05	salicylaldehyde dehydrogenase [EC:1.2.1.65]
K00153	5.37783853384966e-05	3.7533901177646e-05	S-(hydroxymethyl)mycothiol dehydrogenase [EC:1.1.1.306]
K00154	0.000235909483424785	0.000374890901720555	coniferyl-aldehyde dehydrogenase [EC:1.2.1.68]
K00156	6.37164811122044e-05	2.40473106248432e-05	pyruvate dehydrogenase (quinone) [EC:1.2.5.1]
K00158	2.11768530968886e-05	7.97326705039392e-06	pyruvate oxidase [EC:1.2.3.3]
K00161	0.00037646238258426	0.000318678398836369	pyruvate dehydrogenase E1 component alpha subunit [EC:1.2.4.1]
K00162	0.000735323467605358	0.000558965820000559	pyruvate dehydrogenase E1 component beta subunit [EC:1.2.4.1]
K00163	0.000156710950696202	0.000247211772032802	pyruvate dehydrogenase E1 component [EC:1.2.4.1]
K00164	0.000259369447313741	0.000274850204176532	2-oxoglutarate dehydrogenase E1 component [EC:1.2.4.2]
K00166	8.26926725484917e-05	0.000120402712381868	2-oxoisovalerate dehydrogenase E1 component alpha subunit [EC:1.2.4.4]
K00167	0.000311064607199909	0.000256494651728654	2-oxoisovalerate dehydrogenase E1 component beta subunit [EC:1.2.4.4]
K00169	6.22695832942315e-05	6.30712350661283e-05	pyruvate ferredoxin oxidoreductase alpha subunit [EC:1.2.7.1]
K00170	6.19999344265402e-05	5.98960959879946e-05	pyruvate ferredoxin oxidoreductase beta subunit [EC:1.2.7.1]
K00171	5.79026046990134e-05	5.48689147164088e-05	pyruvate ferredoxin oxidoreductase delta subunit [EC:1.2.7.1]
K00172	6.05003421967693e-05	6.00962937190066e-05	pyruvate ferredoxin oxidoreductase gamma subunit [EC:1.2.7.1]
K00174	0.000217244239968824	0.000143034141567793	2-oxoglutarate/2-oxoacid ferredoxin oxidoreductase subunit alpha [EC:1.2.7.3 1.2.7.11]
K00175	0.000194439272821594	0.000133627058591431	2-oxoglutarate/2-oxoacid ferredoxin oxidoreductase subunit beta [EC:1.2.7.3 1.2.7.11]
K00176	5.93866326019517e-05	2.17982752645075e-05	2-oxoglutarate ferredoxin oxidoreductase subunit delta [EC:1.2.7.3]
K00177	7.72446221536812e-05	2.12163304404053e-05	2-oxoglutarate ferredoxin oxidoreductase subunit gamma [EC:1.2.7.3]
K00179	0.00014230759721883	9.42218283878327e-05	indolepyruvate ferredoxin oxidoreductase, alpha subunit [EC:1.2.7.8]
K00180	0.00011322912041493	8.47316311261015e-05	indolepyruvate ferredoxin oxidoreductase, beta subunit [EC:1.2.7.8]
K00183	7.44895979495971e-06	1.99590658974683e-06	prokaryotic molybdopterin-containing oxidoreductase family, molybdopterin binding subunit
K00184	0.000220147895692094	0.000120502099135681	prokaryotic molybdopterin-containing oxidoreductase family, iron-sulfur binding subunit
K00185	0.000169841357496893	7.48688471139193e-05	prokaryotic molybdopterin-containing oxidoreductase family, membrane subunit
K00186	2.61463107726459e-05	2.0718390358627e-06	2-oxoisovalerate ferredoxin oxidoreductase, alpha subunit [EC:1.2.7.7]
K00187	2.5698127818317e-05	2.46234314020794e-06	2-oxoisovalerate ferredoxin oxidoreductase, beta subunit [EC:1.2.7.7]
K00188	2.27891450922297e-05	1.41858881490089e-06	2-oxoisovalerate ferredoxin oxidoreductase, delta subunit [EC:1.2.7.7]
K00192	2.14913536166963e-05	1.48349157113819e-07	acetyl-CoA decarbonylase/synthase complex subunit alpha [EC:1.2.7.4]
K00193	4.48038361093809e-05	4.15086759218469e-07	acetyl-CoA decarbonylase/synthase complex subunit beta [EC:2.3.1.-]
K00194	2.73590159491708e-05	1.17451740773139e-06	acetyl-CoA decarbonylase/synthase complex subunit delta [EC:2.1.1.245]
K00195	2.14840318030121e-05	1.48349157113819e-07	acetyl-CoA decarbonylase/synthase complex subunit epsilon
K00196	2.92416327626292e-05	4.00426474804735e-06	anaerobic carbon-monoxide dehydrogenase iron sulfur subunit
K00197	6.02123600410871e-05	2.32044841913335e-06	acetyl-CoA decarbonylase/synthase complex subunit gamma [EC:2.1.1.245]
K00198	3.93064184264164e-05	5.27906983958142e-06	anaerobic carbon-monoxide dehydrogenase catalytic subunit [EC:1.2.7.4]
K00200	4.39986367098333e-05	2.23209744581852e-05	formylmethanofuran dehydrogenase subunit A [EC:1.2.7.12]
K00201	7.15582126094968e-05	2.2678166611586e-05	formylmethanofuran dehydrogenase subunit B [EC:1.2.7.12]
K00202	8.22694298009275e-05	2.28598148412189e-05	formylmethanofuran dehydrogenase subunit C [EC:1.2.7.12]
K00203	4.62152879749892e-05	3.13387594402942e-06	formylmethanofuran dehydrogenase subunit D [EC:1.2.7.12]
K00205	7.10589434958686e-05	1.39673833616509e-05	4Fe-4S ferredoxin
K00207	7.13876834214425e-08	2.7815466958841e-07	dihydropyrimidine dehydrogenase (NADP+) [EC:1.3.1.2]
K00208	0.00055760863173122	0.000685803420976223	enoyl-[acyl-carrier protein] reductase I [EC:1.3.1.9 1.3.1.10]
K00209	2.44808362836892e-05	1.95325102247813e-05	enoyl-[acyl-carrier protein] reductase / trans-2-enoyl-CoA reductase (NAD+) [EC:1.3.1.9 1.3.1.44]
K00210	1.69688694888504e-05	3.7808328112093e-05	prephenate dehydrogenase [EC:1.3.1.12]
K00211	3.10627945554328e-06	2.54743318231385e-06	prephenate dehydrogenase (NADP+) [EC:1.3.1.13]
K00213	8.42008573688809e-08	1.39077334794205e-08	7-dehydrocholesterol reductase [EC:1.3.1.21]
K00214	1.30168730687877e-05	8.0235511362128e-06	biliverdin reductase [EC:1.3.1.24]
K00215	0.000356199432352482	0.000369193484650751	4-hydroxy-tetrahydrodipicolinate reductase [EC:1.17.1.8]
K00216	0.000189243234312269	0.000231214832611681	2,3-dihydro-2,3-dihydroxybenzoate dehydrogenase [EC:1.3.1.28]
K00217	1.4737326010668e-05	6.98966678551398e-05	maleylacetate reductase [EC:1.3.1.32]
K00218	9.3801777406208e-05	9.22945246269588e-05	protochlorophyllide reductase [EC:1.3.1.33]
K00219	0.000412451414647147	0.000534407898314105	2,4-dienoyl-CoA reductase (NADPH2) [EC:1.3.1.34]
K00220	0.000124686152689574	0.000143983812934268	cyclohexadieny/prephenate dehydrogenase [EC:1.3.1.43 1.3.1.12]
K00221	6.94320225546532e-06	2.62282268817196e-07	alkylmercury lyase [EC:4.99.1.2]
K00222	6.29675976845544e-08	9.27182231961365e-09	Delta14-sterol reductase [EC:1.3.1.70]
K00226	5.74746417028633e-05	2.27184733152242e-05	dihydroorotate dehydrogenase (fumarate) [EC:1.3.98.1]
K00228	0.000247699481003269	0.000262702880112417	coproporphyrinogen III oxidase [EC:1.3.3.3]
K00230	3.4146289558903e-05	4.16470756749392e-05	menaquinone-dependent protoporphyrinogen oxidase [EC:1.3.5.3]
K00231	0.000125535995859187	0.000123082144517468	protoporphyrinogen/coproporphyrinogen III oxidase [EC:1.3.3.4 1.3.3.15]
K00232	3.65787853252611e-05	6.93013084240661e-06	acyl-CoA oxidase [EC:1.3.3.6]
K00239	0.000422920885786682	0.000383600295273761	succinate dehydrogenase / fumarate reductase, flavoprotein subunit [EC:1.3.5.1 1.3.5.4]
K00240	0.000347465037655541	0.000352072772029002	succinate dehydrogenase / fumarate reductase, iron-sulfur subunit [EC:1.3.5.1 1.3.5.4]
K00241	0.000293450833225853	0.000302785857288624	succinate dehydrogenase / fumarate reductase, cytochrome b subunit
K00242	0.000169886269541932	0.000253686391686264	succinate dehydrogenase / fumarate reductase, membrane anchor subunit
K00243	0.000114635689632625	3.54185805853993e-05	uncharacterized protein
K00244	0.00014398068501253	0.000187611066780261	fumarate reductase flavoprotein subunit [EC:1.3.5.4]
K00245	7.12290247831287e-05	4.71664312894053e-05	fumarate reductase iron-sulfur subunit [EC:1.3.5.4]
K00246	3.43244848795854e-05	3.25966361013981e-05	fumarate reductase subunit C
K00247	2.30646513813547e-05	4.33249019991905e-05	fumarate reductase subunit D
K00248	0.000944666738530942	0.00111884211923982	butyryl-CoA dehydrogenase [EC:1.3.8.1]
K00249	0.0022298311142735	0.0028196501016192	acyl-CoA dehydrogenase [EC:1.3.8.7]
K00252	0.000957909850312331	0.00121830979499497	glutaryl-CoA dehydrogenase [EC:1.3.8.6]
K00253	0.000743908985608715	0.000935350704079795	isovaleryl-CoA dehydrogenase [EC:1.3.8.4]
K00254	0.000267990367089572	0.000272921196319025	dihydroorotate dehydrogenase [EC:1.3.5.2]
K00255	0.000166428400712438	0.000225228632320935	long-chain-acyl-CoA dehydrogenase [EC:1.3.8.8]
K00256	5.95763228257826e-06	7.65972721836355e-06	isoquinoline 1-oxidoreductase [EC:1.3.99.16]
K00257	1.16187832800931e-06	1.86937489842956e-06	acyl-ACP dehydrogenase [EC:1.3.99.-]
K00259	0.000367466211652972	0.000294143625199813	alanine dehydrogenase [EC:1.4.1.1]
K00260	9.20028043515923e-05	9.5778934637224e-05	glutamate dehydrogenase [EC:1.4.1.2]
K00261	0.000223017435343747	0.000160109246646622	glutamate dehydrogenase (NAD(P)+) [EC:1.4.1.3]
K00262	0.000283813216426765	0.000172457834008889	glutamate dehydrogenase (NADP+) [EC:1.4.1.4]
K00263	0.000112944526093353	9.18285249004052e-05	leucine dehydrogenase [EC:1.4.1.9]
K00265	0.000498108540219543	0.000397536634787522	glutamate synthase (NADPH/NADH) large chain [EC:1.4.1.13 1.4.1.14]
K00266	0.000577937582399826	0.000608042541736745	glutamate synthase (NADPH/NADH) small chain [EC:1.4.1.13 1.4.1.14]
K00270	2.34142172013799e-06	1.27267268135817e-06	phenylalanine dehydrogenase [EC:1.4.1.20]
K00271	4.68903129278039e-05	5.51109956807334e-05	valine dehydrogenase (NAD+) [EC:1.4.1.23]
K00273	1.24862997498845e-05	4.82587984413031e-06	D-amino-acid oxidase [EC:1.4.3.3]
K00274	0.000253488565529615	0.000274951717939717	monoamine oxidase [EC:1.4.3.4]
K00275	0.000378147727083009	0.000397174037082446	pyridoxamine 5-phosphate oxidase [EC:1.4.3.5]
K00276	8.17065312104367e-06	1.56033177046917e-05	primary-amine oxidase [EC:1.4.3.21]
K00278	0.000342913525026017	0.000351983974973373	L-aspartate oxidase [EC:1.4.3.16]
K00281	0.000264629980596549	0.000275232035235775	glycine dehydrogenase [EC:1.4.4.2]
K00282	0.000219348626860966	0.000241881733141757	glycine dehydrogenase subunit 1 [EC:1.4.4.2]
K00283	0.00011074203019945	0.000156827576821996	glycine dehydrogenase subunit 2 [EC:1.4.4.2]
K00284	0.000397767210705862	0.000324495349923803	glutamate synthase (ferredoxin) [EC:1.4.7.1]
K00285	0.000387434385076917	0.000437306724178503	D-amino-acid dehydrogenase [EC:1.4.5.1]
K00286	0.000379858639633215	0.000340299593621429	pyrroline-5-carboxylate reductase [EC:1.5.1.2]
K00287	0.000263146216520341	0.000264187236134252	dihydrofolate reductase [EC:1.5.1.3]
K00288	3.21061530054385e-06	1.6534749803311e-07	methylenetetrahydrofolate dehydrogenase (NADP+) / methenyltetrahydrofolate cyclohydrolase / formyltetrahydrofolate synthetase [EC:1.5.1.5 3.5.4.9 6.3.4.3]
K00290	0.000169161480231827	0.000212222604134432	saccharopine dehydrogenase (NAD+, L-lysine forming) [EC:1.5.1.7]
K00293	6.80077389379726e-05	2.38469283241395e-05	saccharopine dehydrogenase (NADP+, L-glutamate forming) [EC:1.5.1.10]
K00294	0.000157885478296116	0.000106753268874621	1-pyrroline-5-carboxylate dehydrogenase [EC:1.2.1.88]
K00295	9.88444847373819e-08	0	methylenetetrahydrofolate dehydrogenase (NAD+) [EC:1.5.1.15]
K00297	0.000396807133130166	0.000330736174301023	methylenetetrahydrofolate reductase (NADPH) [EC:1.5.1.20]
K00298	6.93700406653185e-08	3.35906141914662e-07	N5-(carboxyethyl)ornithine synthase [EC:1.5.1.24]
K00299	6.13699966263521e-05	0.000141859651180983	FMN reductase [EC:1.5.1.38]
K00301	5.7735406710696e-06	4.47741772642646e-06	sarcosine oxidase [EC:1.5.3.1]
K00302	0.000107707877056598	9.54401937725612e-05	sarcosine oxidase, subunit alpha [EC:1.5.3.1]
K00303	0.000179807320098059	0.000150545257422571	sarcosine oxidase, subunit beta [EC:1.5.3.1]
K00304	7.82908654549036e-05	6.42224280809186e-05	sarcosine oxidase, subunit delta [EC:1.5.3.1]
K00305	7.40559186139326e-05	6.37619125598031e-05	sarcosine oxidase, subunit gamma [EC:1.5.3.1]
K00311	0.000222967902976566	0.000393470960313719	electron-transferring-flavoprotein dehydrogenase [EC:1.5.5.1]
K00313	2.22275351773756e-05	6.80326165392928e-05	electron transfer flavoprotein-quinone oxidoreductase [EC:1.5.5.-]
K00314	4.60416563933341e-06	3.17255268856266e-06	sarcosine dehydrogenase [EC:1.5.8.3]
K00315	0.000131784409282667	5.26683434915991e-05	dimethylglycine dehydrogenase [EC:1.5.8.4]
K00316	7.38378445158453e-06	2.67737258146293e-06	spermidine dehydrogenase [EC:1.5.99.6]
K00317	7.18685646017476e-05	4.30230360753389e-05	dimethylamine/trimethylamine dehydrogenase [EC:1.5.8.1 1.5.8.2]
K00318	9.50198197786429e-05	6.64188496663152e-05	proline dehydrogenase [EC:1.5.-.-]
K00319	2.29703599809149e-05	2.81863398516255e-06	methylenetetrahydromethanopterin dehydrogenase [EC:1.5.98.1]
K00320	2.65827621845942e-05	4.32985058241792e-06	5,10-methylenetetrahydromethanopterin reductase [EC:1.5.98.2]
K00322	7.65447671152967e-05	7.95921053714765e-05	NAD(P) transhydrogenase [EC:1.6.1.1]
K00324	0.000454481428213989	0.000491529408225911	NAD(P) transhydrogenase subunit alpha [EC:1.6.1.2]
K00325	0.000239368225468694	0.000260527947960897	NAD(P) transhydrogenase subunit beta [EC:1.6.1.2]
K00329	0.000227475354654559	0.000273536712676947	NADH dehydrogenase [EC:1.6.5.3]
K00330	0.00025356474229444	0.000281095596472095	NADH-quinone oxidoreductase subunit A [EC:1.6.5.3]
K00331	0.000287398147477744	0.000348080138196685	NADH-quinone oxidoreductase subunit B [EC:1.6.5.3]
K00332	0.000239671323282218	0.00028212989995601	NADH-quinone oxidoreductase subunit C [EC:1.6.5.3]
K00333	0.000252306911002565	0.000278000549955344	NADH-quinone oxidoreductase subunit D [EC:1.6.5.3]
K00334	0.000389750984428745	0.000353761427373682	NADH-quinone oxidoreductase subunit E [EC:1.6.5.3]
K00335	0.000413771019730719	0.000429252465492397	NADH-quinone oxidoreductase subunit F [EC:1.6.5.3]
K00336	0.000351398077775988	0.000323743722630967	NADH-quinone oxidoreductase subunit G [EC:1.6.5.3]
K00337	0.00026223588337903	0.000289437393956295	NADH-quinone oxidoreductase subunit H [EC:1.6.5.3]
K00338	0.000228969464070843	0.00028937567270833	NADH-quinone oxidoreductase subunit I [EC:1.6.5.3]
K00339	0.000243969586104341	0.00028084690387356	NADH-quinone oxidoreductase subunit J [EC:1.6.5.3]
K00340	0.000255291951187233	0.000280615845631133	NADH-quinone oxidoreductase subunit K [EC:1.6.5.3]
K00341	0.00029975831599626	0.000301615124659153	NADH-quinone oxidoreductase subunit L [EC:1.6.5.3]
K00342	0.000314711927902413	0.000293765296735792	NADH-quinone oxidoreductase subunit M [EC:1.6.5.3]
K00343	0.000295150029875768	0.000330296127809912	NADH-quinone oxidoreductase subunit N [EC:1.6.5.3]
K00344	0.00114628424853167	0.00130485113702424	NADPH2:quinone reductase [EC:1.6.5.5]
K00346	9.45193574735832e-05	3.38583565695379e-05	Na+-transporting NADH:ubiquinone oxidoreductase subunit A [EC:1.6.5.8]
K00347	9.6246515447648e-05	3.80211358807843e-05	Na+-transporting NADH:ubiquinone oxidoreductase subunit B [EC:1.6.5.8]
K00348	0.000119368662835541	3.96355886559911e-05	Na+-transporting NADH:ubiquinone oxidoreductase subunit C [EC:1.6.5.8]
K00349	9.86596743739806e-05	4.26207226180804e-05	Na+-transporting NADH:ubiquinone oxidoreductase subunit D [EC:1.6.5.8]
K00350	9.551130091014e-05	3.89790932341294e-05	Na+-transporting NADH:ubiquinone oxidoreductase subunit E [EC:1.6.5.8]
K00351	0.000110016739562188	3.77081431725295e-05	Na+-transporting NADH:ubiquinone oxidoreductase subunit F [EC:1.6.5.8]
K00354	0.000243704880364887	0.000262372732238493	NADPH2 dehydrogenase [EC:1.6.99.1]
K00355	8.83113414438212e-05	6.35202201469324e-05	NAD(P)H dehydrogenase (quinone) [EC:1.6.5.2]
K00356	0.000227475354654559	0.000273536712676947	NADH dehydrogenase [EC:1.6.99.3]
K00360	1.63968247864223e-05	1.10119201523453e-05	assimilatory nitrate reductase electron transfer subunit [EC:1.7.99.-]
K00362	0.000399738108245356	0.000360629348428071	nitrite reductase (NADH) large subunit [EC:1.7.1.15]
K00363	0.00013995748531897	0.000145638214909094	nitrite reductase (NADH) small subunit [EC:1.7.1.15]
K00364	5.13910365102946e-05	0.000119362453871997	GMP reductase [EC:1.7.1.7]
K00365	1.67988243242187e-06	2.27856910934757e-06	urate oxidase [EC:1.7.3.3]
K00366	5.15672052569005e-05	4.46357148897362e-06	ferredoxin-nitrite reductase [EC:1.7.7.1]
K00367	0.000145304889246844	0.000124712778745944	ferredoxin-nitrate reductase [EC:1.7.7.2]
K00368	9.20744209723499e-05	8.41755012048254e-05	nitrite reductase (NO-forming) [EC:1.7.2.1]
K00370	8.45314821427469e-05	0.000139327120155886	nitrate reductase / nitrite oxidoreductase, alpha subunit [EC:1.7.5.1 1.7.99.-]
K00371	9.58152138853049e-05	0.000138260012082748	nitrate reductase / nitrite oxidoreductase, beta subunit [EC:1.7.5.1 1.7.99.-]
K00372	0.00029751322495294	0.000276963311832458	assimilatory nitrate reductase catalytic subunit [EC:1.7.99.-]
K00373	7.86207888575401e-05	0.000135651691386173	nitrate reductase molybdenum cofactor assembly chaperone NarJ/NarW
K00374	8.78360330693867e-05	0.000141541562534951	nitrate reductase gamma subunit [EC:1.7.5.1 1.7.99.-]
K00375	0.000396300937105833	0.000711837528343673	GntR family transcriptional regulator / MocR family aminotransferase
K00376	6.58843295474652e-05	2.97295894708628e-05	nitrous-oxide reductase [EC:1.7.2.4]
K00380	0.00019362623799466	0.000214469470199464	sulfite reductase (NADPH) flavoprotein alpha-component [EC:1.8.1.2]
K00381	0.000189900547436236	0.000245135310867633	sulfite reductase (NADPH) hemoprotein beta-component [EC:1.8.1.2]
K00382	0.00119029534710193	0.00126655267280742	dihydrolipoamide dehydrogenase [EC:1.8.1.4]
K00383	0.00042552186898636	0.000304952088677143	glutathione reductase (NADPH) [EC:1.8.1.7]
K00384	0.00098957203091424	0.00093639683407806	thioredoxin reductase (NADPH) [EC:1.8.1.9]
K00385	3.41524339081446e-07	1.78390343038696e-06	anaerobic sulfite reductase subunit C
K00387	3.77093655001557e-05	5.50451400122513e-05	sulfite oxidase [EC:1.8.3.1]
K00389	0.000131492477851898	6.55338251621915e-05	putative membrane protein
K00390	0.00033578417518713	0.000331778140574145	phosphoadenosine phosphosulfate reductase [EC:1.8.4.8 1.8.4.10]
K00392	0.000107279085670143	3.78993769974266e-05	sulfite reductase (ferredoxin) [EC:1.8.7.1]
K00394	1.55068261290525e-05	1.32038691978859e-05	adenylylsulfate reductase, subunit A [EC:1.8.99.2]
K00395	1.41804795801505e-05	1.31843983710147e-05	adenylylsulfate reductase, subunit B [EC:1.8.99.2]
K00399	2.32046580188109e-05	5.831976239037e-06	methyl-coenzyme M reductase alpha subunit [EC:2.8.4.1]
K00400	0.000104035910985445	5.19896807674633e-05	methyl coenzyme M reductase system, component A2
K00401	2.32046580188109e-05	5.831976239037e-06	methyl-coenzyme M reductase beta subunit [EC:2.8.4.1]
K00402	2.32046580188109e-05	5.831976239037e-06	methyl-coenzyme M reductase gamma subunit [EC:2.8.4.1]
K00404	0.000296159283764051	0.000317742613655098	cytochrome c oxidase cbb3-type subunit I [EC:1.9.3.1]
K00405	0.000297227979559089	0.000312711025780016	cytochrome c oxidase cbb3-type subunit II
K00406	0.000404516345270273	0.000439781663696526	cytochrome c oxidase cbb3-type subunit III
K00407	0.000154384827188158	0.000220382136966325	cytochrome c oxidase cbb3-type subunit IV
K00410	4.22984295828107e-05	1.85217966380719e-05	ubiquinol-cytochrome c reductase cytochrome b/c1 subunit
K00411	0.000187327959063972	0.000282864812432613	ubiquinol-cytochrome c reductase iron-sulfur subunit [EC:1.10.2.2]
K00412	0.000194820663345168	0.000244992070083048	ubiquinol-cytochrome c reductase cytochrome b subunit
K00413	0.00017818474700659	0.000241553143465887	ubiquinol-cytochrome c reductase cytochrome c1 subunit
K00423	1.56605255818494e-06	7.51600268868468e-07	L-ascorbate oxidase [EC:1.10.3.3]
K00424	2.29160567615818e-05	5.29991856941832e-05	cytochrome bd-I ubiquinol oxidase subunit X [EC:1.10.3.14]
K00425	0.000225285295728562	0.000254389422472849	cytochrome bd ubiquinol oxidase subunit I [EC:1.10.3.14]
K00426	0.000234945436041813	0.000252183373553545	cytochrome bd ubiquinol oxidase subunit II [EC:1.10.3.14]
K00427	6.2147960314076e-06	7.67606353410825e-06	L-lactate permease
K00428	0.000359981774933638	0.000290311715180961	cytochrome c peroxidase [EC:1.11.1.5]
K00432	0.000325286511309981	0.000389897835118167	glutathione peroxidase [EC:1.11.1.9]
K00433	9.68751709475031e-05	0.000110705041205166	non-heme chloroperoxidase [EC:1.11.1.10]
K00435	1.66739696520046e-06	2.95502405283733e-07	Fe-coproporphyrin III decarboxylase [EC:1.11.1.-]
K00436	5.71429807925458e-05	5.95776151867182e-05	NAD-reducing hydrogenase large subunit [EC:1.12.1.2]
K00437	2.19814168618323e-05	1.52255684917816e-05	[NiFe] hydrogenase large subunit [EC:1.12.2.1]
K00440	3.75006448415595e-06	2.89432943576003e-06	coenzyme F420 hydrogenase subunit alpha [EC:1.12.98.1]
K00441	7.46289955869628e-05	3.3129826844155e-05	coenzyme F420 hydrogenase subunit beta [EC:1.12.98.1]
K00442	7.30847752361135e-06	7.43600150033016e-06	coenzyme F420 hydrogenase subunit delta
K00443	1.83228387448369e-06	3.26848305920192e-06	coenzyme F420 hydrogenase subunit gamma [EC:1.12.98.1]
K00446	5.50675173918491e-05	5.43524069205949e-05	catechol 2,3-dioxygenase [EC:1.13.11.2]
K00448	3.28536463441978e-05	3.43170412000347e-05	protocatechuate 3,4-dioxygenase, alpha subunit [EC:1.13.11.3]
K00449	8.86278381798993e-05	6.18679286248435e-05	protocatechuate 3,4-dioxygenase, beta subunit [EC:1.13.11.3]
K00450	4.98569003690794e-05	0.000145881721846653	gentisate 1,2-dioxygenase [EC:1.13.11.4]
K00451	0.000118914628295678	6.12048540830784e-05	homogentisate 1,2-dioxygenase [EC:1.13.11.5]
K00452	7.67075386735893e-05	1.94476789971191e-05	3-hydroxyanthranilate 3,4-dioxygenase [EC:1.13.11.6]
K00453	0.000193035050507489	0.000162849872274225	tryptophan 2,3-dioxygenase [EC:1.13.11.11]
K00455	3.20244724674523e-05	2.55849777701947e-05	3,4-dihydroxyphenylacetate 2,3-dioxygenase [EC:1.13.11.15]
K00456	1.26001261452348e-06	4.42518792527015e-08	cysteine dioxygenase [EC:1.13.11.20]
K00457	0.000224979593539703	0.000309057518836034	4-hydroxyphenylpyruvate dioxygenase [EC:1.13.11.27]
K00459	0.000625672962664282	0.000666518063147941	nitronate monooxygenase [EC:1.13.12.16]
K00462	3.74714879720949e-06	3.76610098114832e-05	biphenyl-2,3-diol 1,2-dioxygenase [EC:1.13.11.39]
K00463	4.21244183916294e-05	4.62209614455061e-05	indoleamine 2,3-dioxygenase [EC:1.13.11.52]
K00464	2.81958905268868e-05	3.21186061371062e-06	all-trans-8-apo-beta-carotenal 15,15-oxygenase [EC:1.13.11.75]
K00466	3.65449361163575e-05	2.35345108533076e-05	tryptophan 2-monooxygenase [EC:1.13.12.3]
K00467	9.16019592234797e-05	0.000101784304268259	lactate 2-monooxygenase [EC:1.13.12.4]
K00469	1.61890791919042e-05	5.42587042143791e-06	inositol oxygenase [EC:1.13.99.1]
K00471	2.51550367147108e-05	1.14207157227909e-05	gamma-butyrobetaine dioxygenase [EC:1.14.11.1]
K00472	0.000130343322498568	0.000159583137252132	prolyl 4-hydroxylase [EC:1.14.11.2]
K00476	2.6569031406724e-06	9.69600819073599e-07	aspartate beta-hydroxylase [EC:1.14.11.16]
K00477	1.93314014475197e-05	3.85653890953829e-06	phytanoyl-CoA hydroxylase [EC:1.14.11.18]
K00479	0.000207361307283987	0.000275091770263586	glycine betaine catabolism A
K00480	0.000169244462768076	0.000227744825611783	salicylate hydroxylase [EC:1.14.13.1]
K00481	9.14386906978224e-05	0.000106558801468935	p-hydroxybenzoate 3-monooxygenase [EC:1.14.13.2]
K00483	1.14252261513278e-05	3.65168744132723e-05	4-hydroxyphenylacetate 3-monooxygenase [EC:1.14.14.9]
K00484	6.30822373186987e-06	2.44381187628928e-05	flavin reductase (NADH) [EC:1.5.1.36]
K00485	1.17677816602982e-07	2.7815466958841e-08	dimethylaniline monooxygenase (N-oxide forming) [EC:1.14.13.8]
K00486	6.88476013348153e-05	1.7602325330986e-05	kynurenine 3-monooxygenase [EC:1.14.13.9]
K00491	1.7240928674671e-06	7.93442149888989e-07	nitric-oxide synthase, bacterial [EC:1.14.14.47]
K00493	8.74931390650731e-05	7.53368715893552e-05	unspecific monooxygenase [EC:1.14.14.1]
K00494	8.78617642110062e-09	0	alkanal monooxygenase alpha chain [EC:1.14.14.3]
K00496	0.000101732899269323	0.000143381534693265	alkane 1-monooxygenase [EC:1.14.15.3]
K00499	9.7666052121236e-05	0.000153842598043372	choline monooxygenase [EC:1.14.15.7]
K00500	0.000145636530274768	0.000161115494131744	phenylalanine-4-hydroxylase [EC:1.14.16.1]
K00504	4.53584693690754e-06	8.45084459785878e-07	peptidylglycine monooxygenase [EC:1.14.17.3]
K00505	1.79024363411737e-05	1.84100240395318e-05	tyrosinase [EC:1.14.18.1]
K00507	0.000179823007569053	0.00023771420098906	stearoyl-CoA desaturase (Delta-9 desaturase) [EC:1.14.19.1]
K00508	0.000117512985291509	6.23756631193556e-05	linoleoyl-CoA desaturase [EC:1.14.19.3]
K00511	5.7403019284524e-07	3.14314776634903e-06	squalene monooxygenase [EC:1.14.14.17]
K00514	9.85014736832611e-06	7.37109874409286e-08	zeta-carotene desaturase [EC:1.3.5.6]
K00518	2.64234502525986e-05	6.19354419585079e-06	nickel superoxide dismutase [EC:1.15.1.1]
K00520	0.000183233654098518	0.000150823165016808	mercuric reductase [EC:1.16.1.1]
K00523	0.000101095063694528	0.000204795864418674	CDP-4-dehydro-6-deoxyglucose reductase, E3 [EC:1.17.1.1]
K00524	2.71980613411857e-05	1.2815976401286e-06	ribonucleotide reductase, class II [EC:1.17.4.1]
K00525	0.000504944139382014	0.000477411869255594	ribonucleoside-diphosphate reductase alpha chain [EC:1.17.4.1]
K00526	0.000269414295303762	0.000248505098268825	ribonucleoside-diphosphate reductase beta chain [EC:1.17.4.1]
K00527	1.26073327131034e-07	1.34249132178768e-07	ribonucleoside-triphosphate reductase (thioredoxin) [EC:1.17.4.2]
K00528	0.000335366331455769	0.000321009185741487	ferredoxin/flavodoxin---NADP+ reductase [EC:1.18.1.2 1.19.1.1]
K00529	0.000304765178972296	0.000370770165475127	3-phenylpropionate/trans-cinnamate dioxygenase ferredoxin reductase component [EC:1.18.1.3]
K00531	1.38652239381781e-06	3.76689857501732e-06	nitrogenase delta subunit [EC:1.18.6.1]
K00532	3.22709934997185e-05	3.46414061127094e-06	ferredoxin hydrogenase [EC:1.12.7.2]
K00533	4.13604670374662e-05	1.87325590038535e-05	ferredoxin hydrogenase large subunit [EC:1.12.7.2]
K00534	4.60059451187337e-05	7.4091584709265e-05	ferredoxin hydrogenase small subunit [EC:1.12.7.2]
K00537	0.000476437363504447	0.000468932503735355	arsenate reductase [EC:1.20.4.1]
K00542	1.63642535842999e-06	5.67899117076337e-07	guanidinoacetate N-methyltransferase [EC:2.1.1.2]
K00544	4.86900610002659e-07	1.80138262209637e-07	betaine-homocysteine S-methyltransferase [EC:2.1.1.5]
K00545	1.15318565526946e-07	6.95386673971025e-08	catechol O-methyltransferase [EC:2.1.1.6]
K00547	0.000108398588525591	4.44566332325045e-05	homocysteine S-methyltransferase [EC:2.1.1.10]
K00548	0.000614965098702715	0.00058106833812319	5-methyltetrahydrofolate--homocysteine methyltransferase [EC:2.1.1.13]
K00549	0.000182076535325265	0.000145434921405954	5-methyltetrahydropteroyltriglutamate--homocysteine methyltransferase [EC:2.1.1.14]
K00554	0.000315048302800014	0.000299515444164535	tRNA (guanine37-N1)-methyltransferase [EC:2.1.1.228]
K00555	2.32778761556534e-05	3.68554937204643e-06	tRNA (guanine26-N2/guanine27-N2)-dimethyltransferase [EC:2.1.1.215 2.1.1.216]
K00556	0.00013915891476878	2.97348301801223e-05	tRNA (guanosine-2-O-)-methyltransferase [EC:2.1.1.34]
K00557	2.75707453301908e-05	8.53355417912236e-06	tRNA (uracil-5-)-methyltransferase [EC:2.1.1.35]
K00558	0.00039146615012287	0.000273638636385752	DNA (cytosine-5)-methyltransferase 1 [EC:2.1.1.37]
K00559	4.39308821055031e-08	0	sterol 24-C-methyltransferase [EC:2.1.1.41]
K00560	0.000274135111383337	0.00027589077905811	thymidylate synthase [EC:2.1.1.45]
K00561	1.96560486030615e-06	2.30102401897504e-06	23S rRNA (adenine-N6)-dimethyltransferase [EC:2.1.1.184]
K00563	3.42275975195223e-05	4.11579645505615e-05	23S rRNA (guanine745-N1)-methyltransferase [EC:2.1.1.187]
K00564	8.79700694499459e-05	7.45799381971523e-05	16S rRNA (guanine1207-N2)-methyltransferase [EC:2.1.1.172]
K00566	0.000362200461688196	0.000314970229739769	tRNA-uridine 2-sulfurtransferase [EC:2.8.1.13]
K00567	0.000399928655601498	0.000422223499511017	methylated-DNA-[protein]-cysteine S-methyltransferase [EC:2.1.1.63]
K00568	0.000262765682369538	0.000348963401009505	2-polyprenyl-6-hydroxyphenyl methylase / 3-demethylubiquinone-9 3-methyltransferase [EC:2.1.1.222 2.1.1.64]
K00569	5.59315517589865e-05	6.56116897015971e-05	thiopurine S-methyltransferase [EC:2.1.1.67]
K00570	4.35944786797847e-05	2.33883027670108e-05	phosphatidylethanolamine/phosphatidyl-N-methylethanolamine N-methyltransferase [EC:2.1.1.17 2.1.1.71]
K00571	0.000277016319001587	0.000271390750783347	site-specific DNA-methyltransferase (adenine-specific) [EC:2.1.1.72]
K00573	0.000470707843071225	0.000521775189954239	protein-L-isoaspartate(D-aspartate) O-methyltransferase [EC:2.1.1.77]
K00574	0.000327677173069778	0.000399144335381205	cyclopropane-fatty-acyl-phospholipid synthase [EC:2.1.1.79]
K00575	0.000337627431713063	0.00044003314421727	chemotaxis protein methyltransferase CheR [EC:2.1.1.80]
K00577	5.82886552292383e-05	6.03699925191973e-06	tetrahydromethanopterin S-methyltransferase subunit A [EC:2.1.1.86]
K00578	2.29703599809149e-05	2.81863398516255e-06	tetrahydromethanopterin S-methyltransferase subunit B [EC:2.1.1.86]
K00579	2.29703599809149e-05	2.81863398516255e-06	tetrahydromethanopterin S-methyltransferase subunit C [EC:2.1.1.86]
K00580	2.29703599809149e-05	2.81863398516255e-06	tetrahydromethanopterin S-methyltransferase subunit D [EC:2.1.1.86]
K00581	2.29703599809149e-05	2.81863398516255e-06	tetrahydromethanopterin S-methyltransferase subunit E [EC:2.1.1.86]
K00582	2.29703599809149e-05	2.81863398516255e-06	tetrahydromethanopterin S-methyltransferase subunit F [EC:2.1.1.86]
K00583	2.14455922811698e-05	1.39077334794205e-07	tetrahydromethanopterin S-methyltransferase subunit G [EC:2.1.1.86]
K00584	4.77495407515526e-05	3.47585868135898e-06	tetrahydromethanopterin S-methyltransferase subunit H [EC:2.1.1.86]
K00587	3.64924525036422e-08	4.62852745602557e-08	protein-S-isoprenylcysteine O-methyltransferase [EC:2.1.1.100]
K00588	0.000114563686833668	3.85768078626212e-05	caffeoyl-CoA O-methyltransferase [EC:2.1.1.104]
K00590	2.50278974555939e-06	4.01520764032479e-06	site-specific DNA-methyltransferase (cytosine-N4-specific) [EC:2.1.1.113]
K00594	1.28616920681826e-05	8.98518929023524e-06	alditol oxidase [EC:1.1.3.41]
K00595	8.92090264754876e-05	0.000114884509550027	precorrin-6Y C5,15-methyltransferase (decarboxylating) [EC:2.1.1.132]
K00596	1.46465880399544e-05	1.15604983314568e-05	2,2-dialkylglycine decarboxylase (pyruvate) [EC:4.1.1.64]
K00598	5.03597170019281e-05	3.29424140630417e-05	trans-aconitate 2-methyltransferase [EC:2.1.1.144]
K00600	0.000386276312837107	0.000349545753961403	glycine hydroxymethyltransferase [EC:2.1.2.1]
K00602	0.00033573475650628	0.00030288940907545	phosphoribosylaminoimidazolecarboxamide formyltransferase / IMP cyclohydrolase [EC:2.1.2.3 3.5.4.10]
K00603	3.53110155222913e-05	1.11259245009894e-05	glutamate formiminotransferase [EC:2.1.2.5]
K00604	0.000359389930912442	0.000350988489259227	methionyl-tRNA formyltransferase [EC:2.1.2.9]
K00605	0.000345154126142393	0.000335212647982358	aminomethyltransferase [EC:2.1.2.10]
K00606	0.000289554864608832	0.000267451862223476	3-methyl-2-oxobutanoate hydroxymethyltransferase [EC:2.1.2.11]
K00608	2.01349876316889e-07	1.48349157113819e-07	aspartate carbamoyltransferase [EC:2.1.3.2]
K00609	0.000333120282756712	0.000297359477187376	aspartate carbamoyltransferase catalytic subunit [EC:2.1.3.2]
K00610	3.99587218940379e-05	1.26314613365603e-05	aspartate carbamoyltransferase regulatory subunit
K00611	0.000282929743857485	0.000287372137336358	ornithine carbamoyltransferase [EC:2.1.3.3]
K00612	6.27879286519725e-05	3.79782768663976e-05	carbamoyltransferase [EC:2.1.3.-]
K00613	1.26789620522803e-06	7.9212322715498e-07	glycine amidinotransferase [EC:2.1.4.1]
K00615	0.000558132767477821	0.000589377446580917	transketolase [EC:2.2.1.1]
K00616	0.000345136730005584	0.000350553420878608	transaldolase [EC:2.2.1.2]
K00619	7.73359361321828e-05	2.39818268414285e-05	amino-acid N-acetyltransferase [EC:2.3.1.1]
K00620	0.000245582783317847	0.000259792526940953	glutamate N-acetyltransferase / amino-acid N-acetyltransferase [EC:2.3.1.35 2.3.1.1]
K00622	2.94336910106871e-07	1.49408793950346e-07	arylamine N-acetyltransferase [EC:2.3.1.5]
K00624	1.27750395011663e-07	1.18603840808883e-07	carnitine O-acetyltransferase [EC:2.3.1.7]
K00625	0.000214347789788987	0.000260087952546517	phosphate acetyltransferase [EC:2.3.1.8]
K00626	0.00148722324222565	0.00195416010543822	acetyl-CoA C-acetyltransferase [EC:2.3.1.9]
K00627	0.000904155446084554	0.000950905541009787	pyruvate dehydrogenase E2 component (dihydrolipoamide acetyltransferase) [EC:2.3.1.12]
K00631	5.65295878990853e-05	4.31908178270392e-05	glycerol-3-phosphate O-acyltransferase [EC:2.3.1.15]
K00632	0.000917008202994689	0.00122760952040243	acetyl-CoA acyltransferase [EC:2.3.1.16]
K00633	2.32796686259242e-05	1.21858816023647e-05	galactoside O-acetyltransferase [EC:2.3.1.18]
K00634	7.77631699357214e-05	0.000127419780176635	phosphate butyryltransferase [EC:2.3.1.19]
K00635	0.000106392249870474	0.000237297847591231	diacylglycerol O-acyltransferase [EC:2.3.1.20]
K00638	0.000212954486683695	0.000145024757676772	chloramphenicol O-acetyltransferase type B [EC:2.3.1.28]
K00639	0.000324414344427476	0.000226798184107996	glycine C-acetyltransferase [EC:2.3.1.29]
K00640	0.000542311427792217	0.000519462150550154	serine O-acetyltransferase [EC:2.3.1.30]
K00641	0.000371436171624059	0.000469250838609319	homoserine O-acetyltransferase/O-succinyltransferase [EC:2.3.1.31 2.3.1.46]
K00643	0.000183913205853622	0.000205929569090387	5-aminolevulinate synthase [EC:2.3.1.37]
K00645	0.000358752740525128	0.000329346949579619	[acyl-carrier-protein] S-malonyltransferase [EC:2.3.1.39]
K00646	1.50732463717553e-06	6.7320346631315e-07	malonyl-ACP decarboxylase
K00647	0.000456952716085708	0.000365242734751957	3-oxoacyl-[acyl-carrier-protein] synthase I [EC:2.3.1.41]
K00648	0.000558949897808955	0.000396400474084298	3-oxoacyl-[acyl-carrier-protein] synthase III [EC:2.3.1.180]
K00651	6.21058217988207e-05	4.74555218017752e-05	homoserine O-succinyltransferase/O-acetyltransferase [EC:2.3.1.46 2.3.1.31]
K00652	0.000353307373713855	0.00036167279506904	8-amino-7-oxononanoate synthase [EC:2.3.1.47]
K00655	0.000671511523794594	0.000678083305079267	1-acyl-sn-glycerol-3-phosphate acyltransferase [EC:2.3.1.51]
K00656	7.25498679601546e-05	3.50260720983273e-05	formate C-acetyltransferase [EC:2.3.1.54]
K00657	0.00012243057029759	6.83701245920645e-05	diamine N-acetyltransferase [EC:2.3.1.57]
K00658	0.000490452352218167	0.000439765645935149	2-oxoglutarate dehydrogenase E2 component (dihydrolipoamide succinyltransferase) [EC:2.3.1.61]
K00661	0.000423845375376943	0.00030321346085511	maltose O-acetyltransferase [EC:2.3.1.79]
K00662	9.03479413437441e-06	7.63848578459513e-06	aminoglycoside 3-N-acetyltransferase [EC:2.3.1.81]
K00663	6.04799689322409e-06	7.60043289596636e-06	aminoglycoside 6-N-acetyltransferase [EC:2.3.1.82]
K00666	0.00171608221738313	0.00188430383652308	fatty-acyl-CoA synthase [EC:6.2.1.-]
K00672	4.1377884854426e-05	1.92794344251978e-05	formylmethanofuran--tetrahydromethanopterin N-formyltransferase [EC:2.3.1.101]
K00673	5.58101147618754e-05	7.22063594318207e-05	arginine N-succinyltransferase [EC:2.3.1.109]
K00674	0.0002698961887561	0.000286157060233605	2,3,4,5-tetrahydropyridine-2,6-dicarboxylate N-succinyltransferase [EC:2.3.1.117]
K00675	2.23971852858836e-05	9.76542039169916e-06	N-hydroxyarylamine O-acetyltransferase [EC:2.3.1.118]
K00677	0.0003338460938913	0.000279644050956958	UDP-N-acetylglucosamine acyltransferase [EC:2.3.1.129]
K00680	1.2196549093171e-07	2.38685956898697e-07	uncharacterized N-acetyltransferase [EC:2.3.1.-]
K00681	0.000445577473875439	0.000453328018368251	gamma-glutamyltranspeptidase / glutathione hydrolase [EC:2.3.2.2 3.4.19.13]
K00684	0.000265468919564115	0.000269155168670693	leucyl/phenylalanyl-tRNA---protein transferase [EC:2.3.2.6]
K00686	1.07311224921601e-07	4.004659607433e-07	protein-glutamine gamma-glutamyltransferase [EC:2.3.2.13]
K00687	2.06278720070933e-06	4.11970656512067e-07	penicillin-binding protein 2B
K00688	0.000191972988089285	0.000182108838122115	glycogen phosphorylase [EC:2.4.1.1]
K00689	4.61056782493399e-09	8.06335911053809e-08	dextransucrase [EC:2.4.1.5]
K00690	4.8883003596424e-05	4.22758425371977e-05	sucrose phosphorylase [EC:2.4.1.7]
K00691	5.79399149700243e-05	1.74025980630062e-05	maltose phosphorylase [EC:2.4.1.8]
K00692	7.8025673106945e-06	5.6362358532801e-06	levansucrase [EC:2.4.1.10]
K00693	1.43063009523338e-05	8.18966820031018e-06	glycogen synthase [EC:2.4.1.11]
K00694	0.000107999972229947	8.19051602092527e-05	cellulose synthase (UDP-forming) [EC:2.4.1.12]
K00695	1.05202618532308e-05	2.59611024949183e-07	sucrose synthase [EC:2.4.1.13]
K00696	2.5657176830296e-05	5.36379642306957e-05	sucrose-phosphate synthase [EC:2.4.1.14]
K00697	0.000126867515499257	0.000173860900769243	trehalose 6-phosphate synthase [EC:2.4.1.15 2.4.1.347]
K00698	1.09827205263758e-08	0	chitin synthase [EC:2.4.1.16]
K00700	0.000293858066296743	0.000229080641862086	1,4-alpha-glucan branching enzyme [EC:2.4.1.18]
K00701	1.21680665583415e-05	1.76673682215179e-06	cyclomaltodextrin glucanotransferase [EC:2.4.1.19]
K00702	7.29146808243559e-06	7.58576825362122e-06	cellobiose phosphorylase [EC:2.4.1.20]
K00703	0.000248811932667225	0.000204052816743024	starch synthase [EC:2.4.1.21]
K00705	0.000108893496315304	0.00019111798755328	4-alpha-glucanotransferase [EC:2.4.1.25]
K00709	1.17149018948008e-07	1.65733823963094e-06	histo-blood group ABO system transferase [EC:2.4.1.40 2.4.1.37]
K00712	1.61688020590457e-05	9.72895500493863e-06	poly(glycerol-phosphate) alpha-glucosyltransferase [EC:2.4.1.52]
K00713	7.53100836094339e-09	1.50905047714955e-08	UDP-glucose:(glucosyl)LPS alpha-1,2-glucosyltransferase [EC:2.4.1.-]
K00720	1.15329544322285e-05	4.38203099363093e-06	ceramide glucosyltransferase [EC:2.4.1.80]
K00721	0.000664259640461922	0.00019184958613329	dolichol-phosphate mannosyltransferase [EC:2.4.1.83]
K00728	5.80059139654823e-05	5.48510378917056e-05	dolichyl-phosphate-mannose-protein mannosyltransferase [EC:2.4.1.109]
K00737	4.45344623874227e-07	9.60329845821962e-07	beta-1,4-mannosyl-glycoprotein beta-1,4-N-acetylglucosaminyltransferase [EC:2.4.1.144]
K00748	0.000261933738846505	0.000219224913749892	lipid-A-disaccharide synthase [EC:2.4.1.182]
K00752	2.05049195788357e-05	3.03083630969372e-06	hyaluronan synthase [EC:2.4.1.212]
K00754	0.000236674048991697	0.000100285701981813	L-malate glycosyltransferase [EC:2.4.1.-]
K00756	6.45520234018055e-05	7.00873429859931e-05	pyrimidine-nucleoside phosphorylase [EC:2.4.2.2]
K00757	8.88249957620089e-05	3.16672283311164e-05	uridine phosphorylase [EC:2.4.2.3]
K00758	0.000102866942601367	0.000109080715004932	thymidine phosphorylase [EC:2.4.2.4]
K00759	0.000288975247212442	0.000281529537472338	adenine phosphoribosyltransferase [EC:2.4.2.7]
K00760	0.000163196187977039	0.000101437649174407	hypoxanthine phosphoribosyltransferase [EC:2.4.2.8]
K00761	0.00024189503597113	0.000233686906298723	uracil phosphoribosyltransferase [EC:2.4.2.9]
K00762	0.00042717281610833	0.000364761981518416	orotate phosphoribosyltransferase [EC:2.4.2.10]
K00763	0.000141757382365742	0.000175803321711696	nicotinate phosphoribosyltransferase [EC:6.3.4.21]
K00764	0.000344962824880986	0.000298345129480856	amidophosphoribosyltransferase [EC:2.4.2.14]
K00765	0.000323652019728905	0.00029720873619384	ATP phosphoribosyltransferase [EC:2.4.2.17]
K00766	0.000380009223374065	0.000327230450044769	anthranilate phosphoribosyltransferase [EC:2.4.2.18]
K00767	0.000307990100544675	0.000316803729413861	nicotinate-nucleotide pyrophosphorylase (carboxylating) [EC:2.4.2.19]
K00768	0.000166737274895152	0.00023699910243701	nicotinate-nucleotide--dimethylbenzimidazole phosphoribosyltransferase [EC:2.4.2.21]
K00769	6.11634561460941e-05	3.65834491170033e-05	xanthine phosphoribosyltransferase [EC:2.4.2.22]
K00771	1.7652892792728e-06	1.4022735241973e-06	protein xylosyltransferase [EC:2.4.2.26]
K00772	0.000157905436999242	0.000134065128239835	5-methylthioadenosine phosphorylase [EC:2.4.2.28]
K00773	0.000323213900313962	0.000292626439656807	queuine tRNA-ribosyltransferase [EC:2.4.2.29]
K00776	1.20809925790133e-07	9.73541343559435e-08	NAD-diphthamide ADP-ribosyltransferase [EC:2.4.2.36]
K00782	6.4601189200636e-05	4.49187468468453e-05	L-lactate dehydrogenase complex protein LldG
K00783	0.000291924898171637	0.000284611798003287	23S rRNA (pseudouridine1915-N3)-methyltransferase [EC:2.1.1.177]
K00784	0.000264729999814576	0.000144528318820341	ribonuclease Z [EC:3.1.26.11]
K00785	1.37284006579697e-07	5.23684120553799e-06	beta-galactosamide-alpha-2,3-sialyltransferase [EC:2.4.99.-]
K00786	4.87061788965061e-05	6.60196725091836e-05	glycosyltransferase [EC:2.4.-.-]
K00788	0.000423131887863296	0.000426839846364863	thiamine-phosphate pyrophosphorylase [EC:2.5.1.3]
K00789	0.000348145567869357	0.000298626132398271	S-adenosylmethionine synthetase [EC:2.5.1.6]
K00790	0.000309455049268482	0.000319717784697922	UDP-N-acetylglucosamine 1-carboxyvinyltransferase [EC:2.5.1.7]
K00791	0.000346629017647213	0.000312620637848788	tRNA dimethylallyltransferase [EC:2.5.1.75]
K00793	0.00032293867721624	0.000289278075258269	riboflavin synthase [EC:2.5.1.9]
K00794	0.000358932674141859	0.000310855384378427	6,7-dimethyl-8-ribityllumazine synthase [EC:2.5.1.78]
K00795	0.000229301330426376	0.000276620231180433	farnesyl diphosphate synthase [EC:2.5.1.1 2.5.1.10]
K00796	0.000356644786461033	0.000315332260842012	dihydropteroate synthase [EC:2.5.1.15]
K00797	0.00022887650552067	0.000293262848312097	spermidine synthase [EC:2.5.1.16]
K00798	0.000264068455021042	0.000240695333597857	cob(I)alamin adenosyltransferase [EC:2.5.1.17]
K00799	0.00167025263226234	0.00213750904859783	glutathione S-transferase [EC:2.5.1.18]
K00800	0.000450873211731769	0.000387287852537584	3-phosphoshikimate 1-carboxyvinyltransferase [EC:2.5.1.19]
K00801	1.0328568470332e-05	4.57913067198883e-06	farnesyl-diphosphate farnesyltransferase [EC:2.5.1.21]
K00802	0	1.39077334794205e-08	spermine synthase [EC:2.5.1.22]
K00803	0.00011641593447615	0.00015359682445655	alkyldihydroxyacetonephosphate synthase [EC:2.5.1.26]
K00805	7.54805749857795e-05	4.88204485855598e-05	heptaprenyl diphosphate synthase [EC:2.5.1.30]
K00806	0.000364883626110801	0.000339031352776438	undecaprenyl diphosphate synthase [EC:2.5.1.31]
K00808	9.99304499727202e-06	1.85382981982154e-06	homospermidine synthase [EC:2.5.1.44]
K00809	0.00011921967874657	2.29352276980177e-05	deoxyhypusine synthase [EC:2.5.1.46]
K00812	0.000733153700635424	0.000533456413088089	aspartate aminotransferase [EC:2.6.1.1]
K00813	0.000101451980474397	0.00011129643185838	aspartate aminotransferase [EC:2.6.1.1]
K00817	0.000593266884311337	0.000557374576709044	histidinol-phosphate aminotransferase [EC:2.6.1.9]
K00819	0.000291071853233491	0.000159262858364442	ornithine--oxo-acid transaminase [EC:2.6.1.13]
K00820	0.000396570642355614	0.000316766042623368	glucosamine---fructose-6-phosphate aminotransferase (isomerizing) [EC:2.6.1.16]
K00821	0.00082667414739466	0.000708349410266686	acetylornithine/N-succinyldiaminopimelate aminotransferase [EC:2.6.1.11 2.6.1.17]
K00822	0.000218932453732474	0.000345341866777131	beta-alanine--pyruvate transaminase [EC:2.6.1.18]
K00823	0.000482546897556505	0.00036827757335283	4-aminobutyrate aminotransferase [EC:2.6.1.19]
K00824	0.00015527416685134	0.000169444075465237	D-alanine transaminase [EC:2.6.1.21]
K00826	0.000583731699756995	0.000415452643552307	branched-chain amino acid aminotransferase [EC:2.6.1.42]
K00830	0.000124407611781323	6.44757551304444e-05	alanine-glyoxylate transaminase / serine-glyoxylate transaminase / serine-pyruvate transaminase [EC:2.6.1.44 2.6.1.45 2.6.1.51]
K00831	0.000275524057458353	0.000300773725837155	phosphoserine aminotransferase [EC:2.6.1.52]
K00832	0.00016657834557477	0.000252773654582683	aromatic-amino-acid transaminase [EC:2.6.1.57]
K00833	0.000419819603482557	0.000374596072165589	adenosylmethionine---8-amino-7-oxononanoate aminotransferase [EC:2.6.1.62]
K00835	1.72591833265992e-05	1.72579585947657e-05	valine--pyruvate aminotransferase [EC:2.6.1.66]
K00836	0.000233512092825255	9.0539834153174e-05	diaminobutyrate-2-oxoglutarate transaminase [EC:2.6.1.76]
K00839	1.26463327468595e-05	5.86361440364867e-06	(S)-ureidoglycine---glyoxylate transaminase [EC:2.6.1.112]
K00840	9.60759896276186e-05	8.23866441727674e-05	succinylornithine aminotransferase [EC:2.6.1.81]
K00841	0.000128431470755315	6.36597643997542e-05	aminotransferase [EC:2.6.1.-]
K00842	0	1.58945525479092e-08	aminotransferase [EC:2.6.1.-]
K00844	1.26303639493434e-05	1.46727691996258e-06	hexokinase [EC:2.7.1.1]
K00845	0.00050493843618981	0.000391753356435201	glucokinase [EC:2.7.1.2]
K00846	2.39867846162964e-06	8.57179973448282e-06	ketohexokinase [EC:2.7.1.3]
K00847	0.000438555504790365	0.000419025541544593	fructokinase [EC:2.7.1.4]
K00848	8.98071453173956e-06	8.10856154102077e-06	rhamnulokinase [EC:2.7.1.5]
K00849	0.000140572934752451	7.73899379407765e-05	galactokinase [EC:2.7.1.6]
K00850	0.000188187276470541	8.71435558827029e-05	6-phosphofructokinase 1 [EC:2.7.1.11]
K00851	0.000101712122411127	0.000125879465820646	gluconokinase [EC:2.7.1.12]
K00852	0.000341425175135384	0.000183291250338927	ribokinase [EC:2.7.1.15]
K00853	5.41082033583757e-05	2.89832422995891e-05	L-ribulokinase [EC:2.7.1.16]
K00854	0.000239675263072089	0.000243218484887405	xylulokinase [EC:2.7.1.17]
K00855	0.000116647218429784	0.000129819893644998	phosphoribulokinase [EC:2.7.1.19]
K00856	0.000138532391299965	0.000164797880336913	adenosine kinase [EC:2.7.1.20]
K00857	0.000172310510963382	0.000126378697362823	thymidine kinase [EC:2.7.1.21]
K00858	0.000353578599962244	0.000312046848846389	NAD+ kinase [EC:2.7.1.23]
K00859	0.000310910899319403	0.000299729961554339	dephospho-CoA kinase [EC:2.7.1.24]
K00860	0.000228508386615483	0.000159180797334622	adenylylsulfate kinase [EC:2.7.1.25]
K00862	1.98062687048231e-06	1.10911773779218e-06	erythritol kinase (D-erythritol 1-phosphate-forming) [EC:2.7.1.215]
K00863	2.60514575963251e-05	2.95086792050401e-05	triose/dihydroxyacetone kinase / FAD-AMP lyase (cyclizing) [EC:2.7.1.28 2.7.1.29 4.6.1.15]
K00864	0.000286062242299638	0.000258459611630228	glycerol kinase [EC:2.7.1.30]
K00865	8.17996838360627e-05	4.36584162118441e-05	glycerate 2-kinase [EC:2.7.1.165]
K00867	1.9778796161091e-05	9.93312557042668e-06	type I pantothenate kinase [EC:2.7.1.33]
K00868	5.56090238004511e-05	4.60644316637056e-05	pyridoxine kinase [EC:2.7.1.35]
K00869	8.97178220236404e-05	2.37171613047869e-05	mevalonate kinase [EC:2.7.1.36]
K00872	0.000101016004857059	3.1961861349831e-05	homoserine kinase [EC:2.7.1.39]
K00873	0.00034646728252178	0.000352334880036252	pyruvate kinase [EC:2.7.1.40]
K00874	0.000309888340329116	0.000253444531041655	2-dehydro-3-deoxygluconokinase [EC:2.7.1.45]
K00875	1.61109900120745e-05	1.77657917823213e-05	D-ribulokinase [EC:2.7.1.47]
K00876	0.000132186229416314	5.61293714998557e-05	uridine kinase [EC:2.7.1.48]
K00878	6.05410200570448e-05	6.23951342911568e-05	hydroxyethylthiazole kinase [EC:2.7.1.50]
K00879	1.22629733583097e-05	3.02404069927462e-07	L-fuculokinase [EC:2.7.1.51]
K00880	1.00335556375309e-05	1.03090623991813e-05	L-xylulokinase [EC:2.7.1.53]
K00881	6.4798051105617e-08	6.4798847283206e-09	allose kinase [EC:2.7.1.55]
K00882	7.61038060706289e-05	5.91951821939839e-05	1-phosphofructokinase [EC:2.7.1.56]
K00883	9.9284655766068e-05	9.88661340345608e-05	2-dehydro-3-deoxygalactonokinase [EC:2.7.1.58]
K00884	1.82634361077965e-05	6.06632419988758e-06	N-acetylglucosamine kinase [EC:2.7.1.59]
K00885	2.15914401948266e-06	1.13912299997688e-06	N-acylmannosamine kinase [EC:2.7.1.60]
K00886	7.8478747484146e-05	1.4639514862037e-05	polyphosphate glucokinase [EC:2.7.1.63]
K00887	7.90158478960861e-06	1.0066616654983e-05	undecaprenol kinase [EC:2.7.1.66]
K00891	0.000411746213818699	0.000318690412744253	shikimate kinase [EC:2.7.1.71]
K00892	3.32687106778472e-07	7.66504491709076e-07	inosine kinase [EC:2.7.1.73]
K00895	4.6880301415106e-05	4.91954390985571e-05	diphosphate-dependent phosphofructokinase [EC:2.7.1.90]
K00897	2.57489100357729e-06	1.43988662361916e-06	kanamycin kinase [EC:2.7.1.95]
K00899	2.64945276122486e-05	3.0553425245102e-05	5-methylthioribose kinase [EC:2.7.1.100]
K00901	0.000194190079401949	0.000188320569323104	diacylglycerol kinase (ATP) [EC:2.7.1.107]
K00903	1.56347327738775e-05	2.34978973158653e-05	protein-tyrosine kinase [EC:2.7.10.2]
K00906	6.53986080331388e-05	0.000130164019713578	isocitrate dehydrogenase kinase/phosphatase [EC:2.7.11.5 3.1.3.-]
K00912	0.000235175622243171	0.000226544911169799	tetraacyldisaccharide 4-kinase [EC:2.7.1.130]
K00917	1.10473092116167e-05	6.08322032652654e-06	tagatose 6-phosphate kinase [EC:2.7.1.144]
K00918	2.58757525431448e-05	5.85907848889433e-07	ADP-dependent phosphofructokinase/glucokinase [EC:2.7.1.146 2.7.1.147]
K00919	0.000260266879792766	0.000280242784436321	4-diphosphocytidyl-2-C-methyl-D-erythritol kinase [EC:2.7.1.148]
K00925	0.000220548948810072	0.000271301244266391	acetate kinase [EC:2.7.2.1]
K00926	5.49795010755488e-05	1.69982199595077e-05	carbamate kinase [EC:2.7.2.2]
K00927	0.000350879550842764	0.000342033147332661	phosphoglycerate kinase [EC:2.7.2.3]
K00928	0.000458247192223421	0.000341522459408209	aspartate kinase [EC:2.7.2.4]
K00929	1.85841376498171e-05	1.01622787984234e-05	butyrate kinase [EC:2.7.2.7]
K00930	0.000320714854404981	0.000289660017446029	acetylglutamate kinase [EC:2.7.2.8]
K00931	0.000344072443300455	0.000326985908540561	glutamate 5-kinase [EC:2.7.2.11]
K00932	1.6948243639958e-05	4.07006548257039e-06	propionate kinase [EC:2.7.2.15]
K00933	1.38970929208695e-05	4.58491613704896e-06	creatine kinase [EC:2.7.3.2]
K00936	0.000264954150173247	0.000162404097901032	two-component system, sensor histidine kinase PdtaS [EC:2.7.13.3]
K00937	0.000308184635472069	0.000287441820185868	polyphosphate kinase [EC:2.7.4.1]
K00938	2.41587389725317e-06	1.18498466160237e-06	phosphomevalonate kinase [EC:2.7.4.2]
K00939	0.000392726076403675	0.000331104005890029	adenylate kinase [EC:2.7.4.3]
K00940	0.000319809823419004	0.000288020839929301	nucleoside-diphosphate kinase [EC:2.7.4.6]
K00941	0.000272730737084298	0.00038006493947613	hydroxymethylpyrimidine/phosphomethylpyrimidine kinase [EC:2.7.1.49 2.7.4.7]
K00942	0.000321438173135336	0.000299349505083287	guanylate kinase [EC:2.7.4.8]
K00943	0.000298098229060725	0.000343091622719472	dTMP kinase [EC:2.7.4.9]
K00945	0.000346325691679282	0.000324144100386864	CMP/dCMP kinase [EC:2.7.4.25]
K00946	0.000305489559848116	0.000282573857249281	thiamine-monophosphate kinase [EC:2.7.4.16]
K00947	7.96189709626153e-06	8.00833784665946e-06	molybdenum storage protein
K00948	0.000423033834082269	0.000380626759257933	ribose-phosphate pyrophosphokinase [EC:2.7.6.1]
K00949	5.62777190783917e-05	5.41919667287755e-05	thiamine pyrophosphokinase [EC:2.7.6.2]
K00950	0.000326858903515967	0.000320165191758085	2-amino-4-hydroxy-6-hydroxymethyldihydropteridine diphosphokinase [EC:2.7.6.3]
K00951	0.000420054741690292	0.000484130314732457	GTP pyrophosphokinase [EC:2.7.6.5]
K00952	2.64822065642038e-05	9.30176342825539e-06	nicotinamide-nucleotide adenylyltransferase [EC:2.7.7.1]
K00954	0.000293024552845716	0.000292277924656423	pantetheine-phosphate adenylyltransferase [EC:2.7.7.3]
K00955	0.000303613330620767	0.000261468388478	bifunctional enzyme CysN/CysC [EC:2.7.7.4 2.7.1.25]
K00956	0.000260665161031262	0.000228811019974726	sulfate adenylyltransferase subunit 1 [EC:2.7.7.4]
K00957	0.00023418341981119	0.000224240445139326	sulfate adenylyltransferase subunit 2 [EC:2.7.7.4]
K00958	0.000119189111259215	7.20297499514005e-05	sulfate adenylyltransferase [EC:2.7.7.4]
K00960	1.43995669123593e-08	1.98681906848864e-09	DNA-directed RNA polymerase [EC:2.7.7.6]
K00962	0.000312266215289072	0.000306194494973595	polyribonucleotide nucleotidyltransferase [EC:2.7.7.8]
K00963	0.000260592403650498	0.000266301749814769	UTP--glucose-1-phosphate uridylyltransferase [EC:2.7.7.9]
K00965	0.000149787385734669	6.0656769273275e-05	UDPglucose--hexose-1-phosphate uridylyltransferase [EC:2.7.7.12]
K00966	0.000127053155121773	7.6714584342391e-05	mannose-1-phosphate guanylyltransferase [EC:2.7.7.13]
K00968	2.1879197571097e-06	1.35936957350612e-06	choline-phosphate cytidylyltransferase [EC:2.7.7.15]
K00969	0.000309070294080833	0.000252361044379904	nicotinate-nucleotide adenylyltransferase [EC:2.7.7.18]
K00970	0.000292771395947458	0.000309560823899171	poly(A) polymerase [EC:2.7.7.19]
K00971	0.00035660830959066	0.00030215869099125	mannose-1-phosphate guanylyltransferase [EC:2.7.7.13]
K00972	5.54496966775726e-06	2.05081119931955e-07	UDP-N-acetylglucosamine/UDP-N-acetylgalactosamine diphosphorylase [EC:2.7.7.23 2.7.7.83]
K00973	0.00040524437038342	0.000327888578487609	glucose-1-phosphate thymidylyltransferase [EC:2.7.7.24]
K00974	0.000316795346947255	0.000251285051833132	tRNA nucleotidyltransferase (CCA-adding enzyme) [EC:2.7.7.72 3.1.3.- 3.1.4.-]
K00975	0.000142208109609536	0.000261585529435211	glucose-1-phosphate adenylyltransferase [EC:2.7.7.27]
K00978	0.000120643405668624	8.19093082357331e-05	glucose-1-phosphate cytidylyltransferase [EC:2.7.7.33]
K00979	0.000265185874357787	0.000238251730420879	3-deoxy-manno-octulosonate cytidylyltransferase (CMP-KDO synthetase) [EC:2.7.7.38]
K00980	4.22762527295185e-05	2.11998314996696e-05	glycerol-3-phosphate cytidylyltransferase [EC:2.7.7.39]
K00981	0.000375110199798717	0.000383176734287763	phosphatidate cytidylyltransferase [EC:2.7.7.41]
K00982	0.000180338106784878	0.000247605988636533	[glutamine synthetase] adenylyltransferase / [glutamine synthetase]-adenylyl-L-tyrosine phosphorylase [EC:2.7.7.42 2.7.7.89]
K00983	7.18427080038412e-05	4.14447747938411e-05	N-acylneuraminate cytidylyltransferase [EC:2.7.7.43]
K00984	3.63673638220791e-06	1.12669716595671e-05	streptomycin 3\-adenylyltransferase [EC:2.7.7.47]
K00986	0.000725071903395669	0.000402511643810346	RNA-directed DNA polymerase [EC:2.7.7.49]
K00988	1.10066907497468e-06	2.40228501147704e-07	ATP adenylyltransferase [EC:2.7.7.53]
K00989	0.000194751246602823	0.00022195469933273	ribonuclease PH [EC:2.7.7.56]
K00990	0.000195306585100802	0.000253612328902937	[protein-PII] uridylyltransferase [EC:2.7.7.59]
K00991	0.000253201212047606	0.000273452682451456	2-C-methyl-D-erythritol 4-phosphate cytidylyltransferase [EC:2.7.7.60]
K00992	0.000232080189345553	0.000287415174850613	N-acetyl-alpha-D-muramate 1-phosphate uridylyltransferase [EC:2.7.7.99]
K00993	5.49136026318789e-09	0	ethanolaminephosphotransferase [EC:2.7.8.1]
K00995	0.000315559562731171	0.000302879312277192	CDP-diacylglycerol---glycerol-3-phosphate 3-phosphatidyltransferase [EC:2.7.8.5]
K00996	0.000300952597744404	0.000189898190962874	undecaprenyl-phosphate galactose phosphotransferase [EC:2.7.8.6]
K00997	0.000206541746535681	0.000228627497240273	holo-[acyl-carrier protein] synthase [EC:2.7.8.7]
K00998	6.68877488941867e-07	1.98101951865323e-06	CDP-diacylglycerol---serine O-phosphatidyltransferase [EC:2.7.8.8]
K01000	0.000331959006124667	0.000296278319603354	phospho-N-acetylmuramoyl-pentapeptide-transferase [EC:2.7.8.13]
K01001	2.747510585015e-06	8.37499426786532e-07	UDP-N-acetylglucosamine--dolichyl-phosphate N-acetylglucosaminephosphotransferase [EC:2.7.8.15]
K01002	1.14416863757324e-06	1.04595712732507e-06	phosphoglycerol transferase [EC:2.7.8.20]
K01003	2.97934611193694e-06	1.07485677796142e-05	oxaloacetate decarboxylase [EC:4.1.1.3]
K01004	3.86741482930874e-05	2.92215419426582e-05	phosphatidylcholine synthase [EC:2.7.8.24]
K01006	0.000161822175835419	0.000148746679659167	pyruvate, orthophosphate dikinase [EC:2.7.9.1]
K01007	0.000205231969009871	0.00022770651414021	pyruvate, water dikinase [EC:2.7.9.2]
K01008	0.000205926118269306	0.000260991144186725	selenide, water dikinase [EC:2.7.9.3]
K01011	0.000566226689571414	0.000401006203731047	thiosulfate/3-mercaptopyruvate sulfurtransferase [EC:2.8.1.1 2.8.1.2]
K01012	0.000218860982594269	0.000236420794105383	biotin synthase [EC:2.8.1.6]
K01014	4.29232837519774e-05	4.35470061000472e-05	aryl sulfotransferase [EC:2.8.2.1]
K01023	8.35934269437827e-07	2.58892649404898e-06	arylsulfate sulfotransferase [EC:2.8.2.22]
K01026	2.46541971315582e-05	8.69757931877219e-05	propionate CoA-transferase [EC:2.8.3.1]
K01027	0.000118667139493761	8.9011069131835e-05	3-oxoacid CoA-transferase [EC:2.8.3.5]
K01028	0.000280355748467825	0.00033453864005047	3-oxoacid CoA-transferase subunit A [EC:2.8.3.5]
K01029	0.000290036998060563	0.000352565010736699	3-oxoacid CoA-transferase subunit B [EC:2.8.3.5]
K01031	0.000105626378230287	0.000111708758002308	3-oxoadipate CoA-transferase, alpha subunit [EC:2.8.3.6]
K01032	0.000102203877941485	0.000114689560786266	3-oxoadipate CoA-transferase, beta subunit [EC:2.8.3.6]
K01034	7.35515960774561e-05	5.49263396423854e-05	acetate CoA/acetoacetate CoA-transferase alpha subunit [EC:2.8.3.8 2.8.3.9]
K01035	0.000170758323635479	0.000161860942905736	acetate CoA/acetoacetate CoA-transferase beta subunit [EC:2.8.3.8 2.8.3.9]
K01039	1.91796411450127e-05	1.71347377785477e-05	glutaconate CoA-transferase, subunit A [EC:2.8.3.12]
K01040	1.9295261261651e-05	1.67460228543011e-05	glutaconate CoA-transferase, subunit B [EC:2.8.3.12]
K01042	6.46771241835687e-05	4.76027714245035e-05	L-seryl-tRNA(Ser) seleniumtransferase [EC:2.9.1.1]
K01045	9.77462126847444e-07	2.7815466958841e-08	arylesterase / paraoxonase [EC:3.1.1.2 3.1.8.1]
K01046	7.32681597770449e-05	0.000105827724273124	triacylglycerol lipase [EC:3.1.1.3]
K01048	0.000169014098805744	0.000176923005267774	lysophospholipase [EC:3.1.1.5]
K01051	9.93945797129261e-05	8.37825985673983e-05	pectinesterase [EC:3.1.1.11]
K01053	0.000194334398757941	0.000154841020822468	gluconolactonase [EC:3.1.1.17]
K01055	0.000247790485841343	0.000417641178911602	3-oxoadipate enol-lactonase [EC:3.1.1.24]
K01056	0.00030306765534073	0.000292818131296821	peptidyl-tRNA hydrolase, PTH1 family [EC:3.1.1.29]
K01057	0.000218367542957572	0.000143305319666134	6-phosphogluconolactonase [EC:3.1.1.31]
K01058	0.000107449433981092	0.000127013976001249	phospholipase A1/A2 [EC:3.1.1.32 3.1.1.4]
K01060	2.19500809370551e-05	1.3004875575189e-05	cephalosporin-C deacetylase [EC:3.1.1.41]
K01061	0.000386743097471806	0.000430409771309825	carboxymethylenebutenolidase [EC:3.1.1.45]
K01066	0.000316568153401713	0.000390928193513754	acetyl esterase [EC:3.1.1.-]
K01067	8.23317864997929e-05	4.19720576473967e-05	acetyl-CoA hydrolase [EC:3.1.2.1]
K01069	0.000754455393313986	0.000819156887576286	hydroxyacylglutathione hydrolase [EC:3.1.2.6]
K01070	0.000157537956351788	0.000214520639260799	S-formylglutathione hydrolase [EC:3.1.2.12]
K01071	3.64439134955895e-06	3.5685888264899e-06	medium-chain acyl-[acyl-carrier-protein] hydrolase [EC:3.1.2.21]
K01073	2.71944007183439e-06	3.67503666275235e-05	acyl-CoA hydrolase [EC:3.1.2.20]
K01075	7.894593692134e-05	0.000140134724583115	4-hydroxybenzoyl-CoA thioesterase [EC:3.1.2.23]
K01076	9.67211587689493e-06	1.39077334794205e-08	abhydrolase domain-containing protein 17 [EC:3.1.2.22]
K01077	0.00022125318391947	0.000155568737748279	alkaline phosphatase [EC:3.1.3.1]
K01079	0.000226812047755722	0.000259193559427656	phosphoserine phosphatase [EC:3.1.3.3]
K01081	0.00019972727338174	0.000228695656942344	5-nucleotidase [EC:3.1.3.5]
K01082	0.000238663990442136	0.000143176981076123	3(2), 5-bisphosphate nucleotidase [EC:3.1.3.7]
K01083	9.82180439953746e-05	3.35782305021521e-05	3-phytase [EC:3.1.3.8]
K01085	1.44842317922341e-07	1.55768728702199e-07	glucose-1-phosphatase [EC:3.1.3.10]
K01086	0.000128686944652241	0.000250542067053896	fructose-1,6-bisphosphatase I / sedoheptulose-1,7-bisphosphatase [EC:3.1.3.11 3.1.3.37]
K01087	0.000143202564406327	0.000186935820793257	trehalose 6-phosphate phosphatase [EC:3.1.3.12]
K01089	0.000155911740261813	0.00011188520322262	imidazoleglycerol-phosphate dehydratase / histidinol-phosphatase [EC:4.2.1.19 3.1.3.15]
K01090	7.82680572063039e-05	3.62618313593682e-05	protein phosphatase [EC:3.1.3.16]
K01091	0.000757179522462087	0.000987907800967802	phosphoglycolate phosphatase [EC:3.1.3.18]
K01092	0.000621299231306957	0.000544559631277851	myo-inositol-1(or 4)-monophosphatase [EC:3.1.3.25]
K01093	2.06150650949254e-06	1.12609004198389e-06	4-phytase / acid phosphatase [EC:3.1.3.26 3.1.3.2]
K01095	0.000140154103411279	0.000182000210022364	phosphatidylglycerophosphatase A [EC:3.1.3.27]
K01096	1.23429962230755e-07	1.42848623128833e-07	phosphatidylglycerophosphatase B [EC:3.1.3.27 3.1.3.81 3.1.3.4 3.6.1.27]
K01101	2.09530827044801e-05	1.3455116942708e-05	4-nitrophenyl phosphatase [EC:3.1.3.41]
K01104	0.000433729479750098	0.000430518783436975	protein-tyrosine phosphatase [EC:3.1.3.48]
K01113	0.000239297039600296	0.000246513293289545	alkaline phosphatase D [EC:3.1.3.1]
K01114	7.03967402104566e-05	9.62491516301549e-05	phospholipase C [EC:3.1.4.3]
K01115	3.27529414012182e-05	1.98163763121376e-05	phospholipase D1/2 [EC:3.1.4.4]
K01117	1.81232688868557e-07	1.05521032051439e-07	sphingomyelin phosphodiesterase [EC:3.1.4.12]
K01118	0.000129091686300149	0.000172196574874662	FMN-dependent NADH-azoreductase [EC:1.7.1.17]
K01119	7.86552502494804e-05	6.25240259778189e-05	2,3-cyclic-nucleotide 2-phosphodiesterase / 3-nucleotidase [EC:3.1.4.16 3.1.3.6]
K01120	6.23019554770962e-06	7.32014452114363e-06	3,5-cyclic-nucleotide phosphodiesterase [EC:3.1.4.17]
K01126	0.000487834315296215	0.000447464801149054	glycerophosphoryl diester phosphodiesterase [EC:3.1.4.46]
K01127	1.46075412867715e-06	1.01897327292554e-05	glycosylphosphatidylinositol phospholipase D [EC:3.1.4.50]
K01128	2.84891770454187e-06	2.50339202629569e-07	sphingomyelin phosphodiesterase acid-like 3 [EC:3.1.4.-]
K01129	0.00031550767441182	0.000333812054550643	dGTPase [EC:3.1.5.1]
K01130	0.00124324152731252	0.00028609102803595	arylsulfatase [EC:3.1.6.1]
K01133	0.000280190817289801	0.000112099185079758	choline-sulfatase [EC:3.1.6.6]
K01134	0.000118466082483132	1.1310116483884e-05	arylsulfatase A [EC:3.1.6.8]
K01135	4.77303227583021e-05	8.39200619387226e-06	arylsulfatase B [EC:3.1.6.12]
K01136	0.000106159904458475	5.15055228257832e-05	iduronate 2-sulfatase [EC:3.1.6.13]
K01137	7.9906613643068e-06	8.68769751347801e-07	N-acetylglucosamine-6-sulfatase [EC:3.1.6.14]
K01138	0.000255221196749245	2.42685935531175e-05	uncharacterized sulfatase [EC:3.1.6.-]
K01139	0.000266222648120865	0.000392229685399104	GTP diphosphokinase / guanosine-3,5-bis(diphosphate) 3-diphosphatase [EC:2.7.6.5 3.1.7.2]
K01141	4.91945052844504e-05	0.000125680276652971	exodeoxyribonuclease I [EC:3.1.11.1]
K01142	0.000546169129796395	0.000563908313225839	exodeoxyribonuclease III [EC:3.1.11.2]
K01143	1.4277325802558e-07	1.28814388870704e-07	exodeoxyribonuclease (lambda-induced) [EC:3.1.11.3]
K01144	0.000135922980284835	8.49134186467515e-05	exodeoxyribonuclease V [EC:3.1.11.5]
K01146	3.28560819953882e-06	9.34104735566571e-06	protein Xni
K01147	0.000123371601796739	0.000231072082001298	exoribonuclease II [EC:3.1.13.1]
K01150	1.56384125897183e-05	8.25685564363665e-05	deoxyribonuclease I [EC:3.1.21.1]
K01151	6.29349840848909e-05	2.14931300104933e-05	deoxyribonuclease IV [EC:3.1.21.2]
K01153	0.00047021409628612	0.000641713796756598	type I restriction enzyme, R subunit [EC:3.1.21.3]
K01154	0.000384320193716945	0.000486334739111845	type I restriction enzyme, S subunit [EC:3.1.21.3]
K01155	5.57988901944133e-05	0.000102233593709832	type II restriction enzyme [EC:3.1.21.4]
K01156	0.000177827882569529	0.000261379139559083	type III restriction enzyme [EC:3.1.21.5]
K01158	4.83239703160534e-08	1.02917227747712e-07	deoxyribonuclease II [EC:3.1.22.1]
K01159	0.000321789278879767	0.000293231170646036	crossover junction endodeoxyribonuclease RuvC [EC:3.1.22.4]
K01160	2.86337370114469e-06	3.0456500139667e-06	crossover junction endodeoxyribonuclease RusA [EC:3.1.22.4]
K01161	5.14357411318599e-07	9.90148418319458e-07	deoxyribonuclease (pyrimidine dimer) [EC:3.1.25.1]
K01163	4.09368183198059e-05	1.18490660705506e-05	uncharacterized protein
K01166	6.93821565881634e-05	6.67754674740745e-05	ribonuclease T2 [EC:3.1.27.1]
K01167	4.20738662881524e-05	9.28930301993913e-05	ribonuclease T1 [EC:3.1.27.3]
K01169	8.62928041358097e-09	3.2127520872249e-08	ribonuclease I (enterobacter ribonuclease) [EC:3.1.27.6]
K01170	2.31021526272314e-05	3.15241958866864e-06	tRNA-intron endonuclease, archaea type [EC:4.6.1.16]
K01173	0.000166629707869774	0.000420133450992859	endonuclease G, mitochondrial
K01174	0.000148279351916524	5.25551068673857e-05	micrococcal nuclease [EC:3.1.31.1]
K01175	0.000140796599340897	6.00901171810631e-05	esterase [EC:3.1.-.-]
K01176	0.000151707775695042	7.34707335672747e-05	alpha-amylase [EC:3.2.1.1]
K01178	8.2343740000315e-05	7.38487040521103e-05	glucoamylase [EC:3.2.1.3]
K01179	0.000274147994390277	0.000121392201521483	endoglucanase [EC:3.2.1.4]
K01180	2.19654410527515e-08	0	endo-1,3(4)-beta-glucanase [EC:3.2.1.6]
K01181	0.000151756772600848	5.02008726751841e-05	endo-1,4-beta-xylanase [EC:3.2.1.8]
K01182	0.000107117080046732	0.00010217584794802	oligo-1,6-glucosidase [EC:3.2.1.10]
K01183	0.00011388348367513	4.55871243802611e-05	chitinase [EC:3.2.1.14]
K01184	2.11556517911568e-06	2.03177562181302e-06	polygalacturonase [EC:3.2.1.15]
K01185	6.97732202041436e-05	0.000116782932559385	lysozyme [EC:3.2.1.17]
K01186	9.91947925923502e-05	2.1366142786971e-05	sialidase-1 [EC:3.2.1.18]
K01187	0.000394898274197081	0.000225678155783295	alpha-glucosidase [EC:3.2.1.20]
K01188	6.30408158213969e-06	3.61601070464933e-07	beta-glucosidase [EC:3.2.1.21]
K01190	0.00028712258477697	8.93679613773549e-05	beta-galactosidase [EC:3.2.1.23]
K01191	2.61782302788649e-05	9.14675595253811e-06	alpha-mannosidase [EC:3.2.1.24]
K01192	6.19542774865937e-05	1.5943395310445e-05	beta-mannosidase [EC:3.2.1.25]
K01193	6.54893495570984e-05	2.89208651114573e-05	beta-fructofuranosidase [EC:3.2.1.26]
K01194	5.55355285147464e-05	2.57668660285273e-05	alpha,alpha-trehalase [EC:3.2.1.28]
K01195	6.35518271957892e-05	1.78081926196891e-05	beta-glucuronidase [EC:3.2.1.31]
K01197	1.04382765170402e-05	2.18545565800255e-06	hyaluronoglucosaminidase [EC:3.2.1.35]
K01198	0.000181094898768816	5.39703516525285e-05	xylan 1,4-beta-xylosidase [EC:3.2.1.37]
K01200	5.6408474083271e-05	2.18419750384438e-05	pullulanase [EC:3.2.1.41]
K01201	9.1444891940174e-05	6.08469262302416e-05	glucosylceramidase [EC:3.2.1.45]
K01202	1.17149018948008e-07	2.7815466958841e-08	galactosylceramidase [EC:3.2.1.46]
K01205	1.7663256268008e-05	1.43812007353212e-05	alpha-N-acetylglucosaminidase [EC:3.2.1.50]
K01206	0.000329645307746422	0.000107603851680096	alpha-L-fucosidase [EC:3.2.1.51]
K01207	0.000367296133443758	0.000343923455437986	beta-N-acetylhexosaminidase [EC:3.2.1.52]
K01208	8.79456905196639e-05	3.61199958452464e-05	cyclomaltodextrinase / maltogenic alpha-amylase / neopullulanase [EC:3.2.1.54 3.2.1.133 3.2.1.135]
K01209	0.000212103309061792	5.99667988512747e-05	alpha-N-arabinofuranosidase [EC:3.2.1.55]
K01210	2.40792253635354e-05	9.58492591121919e-06	glucan 1,3-beta-glucosidase [EC:3.2.1.58]
K01212	1.70858471915629e-05	4.8109337874491e-06	levanase [EC:3.2.1.65]
K01214	0.000119256648354296	0.00019696280876824	isoamylase [EC:3.2.1.68]
K01215	3.25880164014655e-05	1.56743555467173e-05	glucan 1,6-alpha-glucosidase [EC:3.2.1.70]
K01216	9.9407392746583e-06	1.69326655111945e-06	licheninase [EC:3.2.1.73]
K01218	0.000104097189488595	3.84197527829322e-05	mannan endo-1,4-beta-mannosidase [EC:3.2.1.78]
K01219	2.56389914515188e-05	2.8046353826613e-06	beta-agarase [EC:3.2.1.81]
K01220	3.84528163041503e-06	5.87404437334132e-06	6-phospho-beta-galactosidase [EC:3.2.1.85]
K01222	1.26449848473009e-05	5.66702614978221e-06	6-phospho-beta-glucosidase [EC:3.2.1.86]
K01223	5.8139919308022e-05	4.3672046772119e-05	6-phospho-beta-glucosidase [EC:3.2.1.86]
K01224	5.2751003097387e-05	1.43937159057317e-05	arabinogalactan endo-1,4-beta-galactosidase [EC:3.2.1.89]
K01226	9.468150334226e-05	4.28102613200309e-05	trehalose-6-phosphate hydrolase [EC:3.2.1.93]
K01227	8.6226369078761e-06	1.83593691269901e-06	mannosyl-glycoprotein endo-beta-N-acetylglucosaminidase [EC:3.2.1.96]
K01230	1.36112516390217e-06	4.04019657577165e-07	mannosyl-oligosaccharide alpha-1,2-mannosidase [EC:3.2.1.113]
K01232	1.02443525594269e-06	1.15417740098219e-06	maltose-6-phosphate glucosidase [EC:3.2.1.122]
K01233	8.73937820429736e-07	1.22193069931391e-06	chitosanase [EC:3.2.1.132]
K01235	3.43196417631549e-05	1.35325589962193e-05	alpha-glucuronidase [EC:3.2.1.139]
K01236	0.000115050622678324	9.36245699207105e-05	maltooligosyltrehalose trehalohydrolase [EC:3.2.1.141]
K01239	8.92980912491365e-05	5.64174666659395e-05	purine nucleosidase [EC:3.2.2.1]
K01241	0.000157038674525297	0.000228199149253568	AMP nucleosidase [EC:3.2.2.4]
K01243	0.000116285108385393	0.000154218562258612	adenosylhomocysteine nucleosidase [EC:3.2.2.9]
K01246	0.000201161284683771	0.000102130602978756	DNA-3-methyladenine glycosylase I [EC:3.2.2.20]
K01247	0.00019231925429954	0.000326362314361462	DNA-3-methyladenine glycosylase II [EC:3.2.2.21]
K01250	6.41733125579147e-05	2.88785715687539e-05	pyrimidine-specific ribonucleoside hydrolase [EC:3.2.-.-]
K01251	0.000293612755928615	0.000282609275024805	adenosylhomocysteinase [EC:3.3.1.1]
K01252	6.95953071271542e-06	6.61012613645482e-06	bifunctional isochorismate lyase / aryl carrier protein [EC:3.3.2.1 6.3.2.14]
K01253	3.95204338243138e-05	1.22265615857861e-05	microsomal epoxide hydrolase [EC:3.3.2.9]
K01255	0.000349921349893972	0.00037123754460293	leucyl aminopeptidase [EC:3.4.11.1]
K01256	0.000342290046854538	0.000309804032933791	aminopeptidase N [EC:3.4.11.2]
K01258	9.24788470860238e-05	4.56932039404513e-05	tripeptide aminopeptidase [EC:3.4.11.4]
K01259	0.00029840936812222	0.000301638305827104	proline iminopeptidase [EC:3.4.11.5]
K01261	2.0196113535745e-05	1.02472880803498e-05	glutamyl aminopeptidase [EC:3.4.11.7]
K01262	0.000488027722607262	0.000328833934705005	Xaa-Pro aminopeptidase [EC:3.4.11.9]
K01263	3.90104041844358e-05	1.99313818944776e-05	cytosol alanyl aminopeptidase [EC:3.4.11.14]
K01265	0.000430300205901231	0.000404686499480103	methionyl aminopeptidase [EC:3.4.11.18]
K01266	0.000105052552685306	9.07228386654218e-05	D-aminopeptidase [EC:3.4.11.19]
K01267	2.76701386171035e-05	2.13235785522673e-05	aspartyl aminopeptidase [EC:3.4.11.21]
K01269	2.08235607237255e-06	1.52868105115933e-06	aminopeptidase [EC:3.4.11.-]
K01270	0.000111585971426646	4.37983853036085e-05	dipeptidase D [EC:3.4.13.-]
K01271	0.000155009863791429	8.09765269520769e-05	Xaa-Pro dipeptidase [EC:3.4.13.9]
K01273	0.000293353653046832	0.000224754702267728	membrane dipeptidase [EC:3.4.13.19]
K01274	1.06875760097806e-06	1.86454461554696e-06	D-alanyl-D-alanine dipeptidase [EC:3.4.13.-]
K01277	2.60755858361855e-05	1.14890461727447e-05	dipeptidyl-peptidase III [EC:3.4.14.4]
K01278	0.000305860172764498	0.000168340981986077	dipeptidyl-peptidase 4 [EC:3.4.14.5]
K01281	4.48266384573234e-05	3.95115727331472e-06	X-Pro dipeptidyl-peptidase [EC:3.4.14.11]
K01283	2.82633041607467e-05	2.07011868175607e-05	peptidyl-dipeptidase A [EC:3.4.15.1]
K01284	0.00034120636092453	0.000276115983240576	peptidyl-dipeptidase Dcp [EC:3.4.15.5]
K01286	0.000439711197393163	0.000343584242071274	D-alanyl-D-alanine carboxypeptidase [EC:3.4.16.4]
K01295	0.000128597409500153	0.000118248638775893	glutamate carboxypeptidase [EC:3.4.17.11]
K01297	0.000207280893612148	0.000244258191121864	muramoyltetrapeptide carboxypeptidase [EC:3.4.17.13]
K01299	7.20244240129194e-05	5.96848498365278e-05	carboxypeptidase Taq [EC:3.4.17.19]
K01301	1.99123295283121e-05	4.28909753838611e-06	N-acetylated-alpha-linked acidic dipeptidase [EC:3.4.17.21]
K01303	0.000197820020691192	0.000187796636932849	acylaminoacyl-peptidase [EC:3.4.19.1]
K01304	2.68608020270826e-05	3.34316900912131e-05	pyroglutamyl-peptidase [EC:3.4.19.3]
K01305	7.07253553231409e-06	5.86936916318312e-06	beta-aspartyl-dipeptidase (metallo-type) [EC:3.4.19.-]
K01308	1.37480811068999e-05	1.12297576255565e-05	g-D-glutamyl-meso-diaminopimelate peptidase [EC:3.4.19.11]
K01312	2.72793404590551e-05	4.55424958472683e-05	trypsin [EC:3.4.21.4]
K01315	8.78617642110062e-08	1.39077334794205e-08	plasminogen [EC:3.4.21.7]
K01317	7.90755877899055e-07	3.89416537423774e-07	acrosin [EC:3.4.21.10]
K01318	3.23830142103176e-05	1.75362751924169e-05	glutamyl endopeptidase [EC:3.4.21.19]
K01322	0.000229248885478535	0.000178297582183342	prolyl oligopeptidase [EC:3.4.21.26]
K01337	0.000413977479824696	0.000137942077289706	lysyl endopeptidase [EC:3.4.21.50]
K01338	0.000458705670677085	0.000631066960641317	ATP-dependent Lon protease [EC:3.4.21.53]
K01342	7.9816867173999e-05	3.76097461482556e-05	subtilisin [EC:3.4.21.62]
K01347	6.62750376591641e-09	8.63637809648035e-09	IgA-specific serine endopeptidase [EC:3.4.21.72]
K01354	0.000157160250744333	0.000130869941956298	oligopeptidase B [EC:3.4.21.83]
K01355	2.90623704595572e-06	9.22259991836771e-08	omptin [EC:3.4.23.49]
K01356	0.000227618549115601	0.000306893649345907	repressor LexA [EC:3.4.21.88]
K01358	0.00045469465943827	0.000364599091306381	ATP-dependent Clp protease, protease subunit [EC:3.4.21.92]
K01361	3.68402245190746e-05	1.01648342071192e-05	lactocepin [EC:3.4.21.96]
K01364	1.51653065935039e-06	5.05777907534925e-06	streptopain [EC:3.4.22.10]
K01365	7.32181368425051e-09	5.9061508175939e-06	cathepsin L [EC:3.4.22.15]
K01372	6.677350886793e-05	3.32410098966543e-05	bleomycin hydrolase [EC:3.4.22.40]
K01381	3.92240018799135e-08	1.64648432064568e-08	saccharopepsin [EC:3.4.23.25]
K01387	7.00948201605389e-05	1.66303517963007e-05	microbial collagenase [EC:3.4.24.3]
K01389	1.31792646316509e-07	1.39077334794205e-07	neprilysin [EC:3.4.24.11]
K01390	2.19654410527515e-08	2.7373951610288e-08	IgA-specific metalloendopeptidase [EC:3.4.24.13]
K01392	1.5314372503168e-05	1.79016699169098e-05	thimet oligopeptidase [EC:3.4.24.15]
K01399	4.72913365237154e-06	2.38234298304779e-06	pseudolysin [EC:3.4.24.26]
K01400	9.01594533925815e-05	2.97854598357683e-05	bacillolysin [EC:3.4.24.28]
K01401	1.67500488340326e-05	2.19284172833126e-06	aureolysin [EC:3.4.24.29]
K01406	0.000738784932003496	0.000326394624156391	serralysin [EC:3.4.24.40]
K01407	5.68889743963709e-06	1.60703315329397e-06	protease III [EC:3.4.24.55]
K01408	4.84943044652019e-06	2.03153769906124e-06	insulysin [EC:3.4.24.56]
K01409	0.000362294189678644	0.000310271309801187	N6-L-threonylcarbamoyladenine synthase [EC:2.3.1.234]
K01414	0.000233137540091368	0.000204594250214281	oligopeptidase A [EC:3.4.24.70]
K01415	1.1941855512145e-05	2.7211991050144e-05	endothelin-converting enzyme [EC:3.4.24.71]
K01416	5.8780762350556e-07	3.04115772083328e-07	snapalysin [EC:3.4.24.77]
K01417	5.89113409755594e-05	2.47662295071292e-05	extracellular elastinolytic metalloproteinase [EC:3.4.24.-]
K01419	0.000193419189221367	0.000201191113331177	ATP-dependent HslUV protease, peptidase subunit HslV [EC:3.4.25.2]
K01420	0.000458715341966227	0.000618179925424321	CRP/FNR family transcriptional regulator, anaerobic regulatory protein
K01421	1.45218751756177e-05	1.63269322486597e-05	putative membrane protein
K01423	0.000263661276872178	0.000303751627475124	beta-barrel assembly-enhancing protease [EC:3.4.-.-]
K01424	0.000330034112010286	0.000330978405508206	L-asparaginase [EC:3.5.1.1]
K01425	0.000110705824497464	4.51442359175926e-05	glutaminase [EC:3.5.1.2]
K01426	0.000567793311579165	0.000558523149863384	amidase [EC:3.5.1.4]
K01427	1.65472989264062e-07	6.5180910906884e-07	urease [EC:3.5.1.5]
K01428	0.000197024909678407	0.000241078217475206	urease subunit alpha [EC:3.5.1.5]
K01429	0.000101636151028956	0.000129999007306424	urease subunit beta [EC:3.5.1.5]
K01430	0.00010070663501256	0.00012815454882248	urease subunit gamma [EC:3.5.1.5]
K01431	1.80430961123829e-05	2.85497526024559e-05	beta-ureidopropionase [EC:3.5.1.6]
K01432	0.0001746709893188	0.00018319846979569	arylformamidase [EC:3.5.1.9]
K01433	0.00025602747251075	0.000311421449441944	formyltetrahydrofolate deformylase [EC:3.5.1.10]
K01434	0.000179906436108175	0.000125016622631012	penicillin amidase [EC:3.5.1.11]
K01436	0.000587651714710695	0.000565736842632676	amidohydrolase [EC:3.5.1.-]
K01437	1.00905129212614e-05	3.59283114885029e-08	aspartoacylase [EC:3.5.1.15]
K01438	0.000214126082269048	0.000217111747528957	acetylornithine deacetylase [EC:3.5.1.16]
K01439	0.000370966010735586	0.000411679790216547	succinyl-diaminopimelate desuccinylase [EC:3.5.1.18]
K01442	5.38803376913492e-05	3.17538498296876e-05	choloylglycine hydrolase [EC:3.5.1.24]
K01443	0.000231364593863551	0.000165414505956253	N-acetylglucosamine-6-phosphate deacetylase [EC:3.5.1.25]
K01444	8.27195977209222e-05	1.96948088089283e-05	N4-(beta-N-acetylglucosaminyl)-L-asparaginase [EC:3.5.1.26]
K01446	7.19538165152425e-07	1.21692667944929e-06	peptidoglycan recognition protein
K01447	0.000113533219435556	0.000126003492174664	N-acetylmuramoyl-L-alanine amidase [EC:3.5.1.28]
K01448	0.000505223602556367	0.000338713922423342	N-acetylmuramoyl-L-alanine amidase [EC:3.5.1.28]
K01449	6.44478901578959e-05	5.54234035620041e-05	N-acetylmuramoyl-L-alanine amidase [EC:3.5.1.28]
K01451	0.000452450612900485	0.000504395181040202	hippurate hydrolase [EC:3.5.1.32]
K01452	8.7190739040962e-05	0.000113534556045057	chitin deacetylase [EC:3.5.1.41]
K01453	1.85037306123302e-07	3.29149692346285e-07	6-aminohexanoate-oligomer exohydrolase [EC:3.5.1.46]
K01455	9.37782901279277e-05	7.85357078983038e-05	formamidase [EC:3.5.1.49]
K01457	0.000138672598546953	0.000162842184229772	allophanate hydrolase [EC:3.5.1.54]
K01458	8.6117778603427e-05	0.000112720767506442	N-formylglutamate deformylase [EC:3.5.1.68]
K01459	2.2742815878866e-05	6.42606074251189e-05	N-carbamoyl-D-amino-acid hydrolase [EC:3.5.1.77]
K01460	1.31179402244107e-06	1.14513528681407e-06	glutathionylspermidine amidase/synthetase [EC:3.5.1.78 6.3.1.8]
K01461	5.2062840934363e-06	2.61156030360966e-06	N-acyl-D-glutamate deacylase [EC:3.5.1.82]
K01462	0.000490444723405869	0.000491217496287593	peptide deformylase [EC:3.5.1.88]
K01463	0.000115060967522411	3.54503924527554e-05	N-acetylglucosamine malate deacetylase 1 [EC:3.5.1.-]
K01464	0.000139803491490342	0.000170377277266453	dihydropyrimidinase [EC:3.5.2.2]
K01465	0.000682478813658546	0.000677423849036179	dihydroorotase [EC:3.5.2.3]
K01466	7.08962946875638e-05	8.49251980544311e-05	allantoinase [EC:3.5.2.5]
K01467	7.60412813770137e-05	2.9650536379684e-05	beta-lactamase class C [EC:3.5.2.6]
K01468	0.00032477362843416	0.000243546042517146	imidazolonepropionase [EC:3.5.2.7]
K01469	0.000140576584787902	0.000184101191093345	5-oxoprolinase (ATP-hydrolysing) [EC:3.5.2.9]
K01470	0.000224338253420161	0.000176449845091921	creatinine amidohydrolase [EC:3.5.2.10]
K01473	0.000212933072870812	0.000292070333735561	N-methylhydantoinase A [EC:3.5.2.14]
K01474	0.000204756278412831	0.000228197482061492	N-methylhydantoinase B [EC:3.5.2.14]
K01476	0.000108280789868337	0.000170529664319711	arginase [EC:3.5.3.1]
K01477	1.1309062302926e-05	6.82420488765581e-06	allantoicase [EC:3.5.3.4]
K01478	3.64461465048577e-05	2.7542719358338e-05	arginine deiminase [EC:3.5.3.6]
K01479	0.000127813717431202	8.54110662370986e-05	formiminoglutamase [EC:3.5.3.8]
K01480	0.000262282784633985	0.000234891134284715	agmatinase [EC:3.5.3.11]
K01481	9.30675737405083e-06	3.3934869689786e-07	protein-arginine deiminase [EC:3.5.3.15]
K01482	3.80256157931063e-05	5.15646051469173e-05	dimethylargininase [EC:3.5.3.18]
K01483	6.40950392347148e-05	6.30033001358635e-05	ureidoglycolate lyase [EC:4.3.2.3]
K01484	5.25447313072392e-05	6.58684458342373e-05	succinylarginine dihydrolase [EC:3.5.3.23]
K01485	0.000147145778925832	0.000174379502417066	cytosine deaminase [EC:3.5.4.1]
K01486	0.000141287408239291	8.46408820148931e-05	adenine deaminase [EC:3.5.4.2]
K01487	0.000233515386213923	0.000229154010668585	guanine deaminase [EC:3.5.4.3]
K01488	0.000172961934308399	0.000156754850673681	adenosine deaminase [EC:3.5.4.4]
K01489	0.000203880054082776	0.000158070710173716	cytidine deaminase [EC:3.5.4.5]
K01491	0.000346384385713303	0.000306605600333282	methylenetetrahydrofolate dehydrogenase (NADP+) / methenyltetrahydrofolate cyclohydrolase [EC:1.5.1.5 3.5.4.9]
K01492	3.9000425069198e-06	3.77220779708367e-06	phosphoribosylglycinamide/phosphoribosylaminoimidazolecarboxamide formyltransferase [EC:2.1.2.2 2.1.2.3]
K01493	0.000144121359593368	4.63578073233126e-05	dCMP deaminase [EC:3.5.4.12]
K01494	0.000198021169538869	0.000270195351320261	dCTP deaminase [EC:3.5.4.13]
K01495	0.000366856936074453	0.000264824622948245	GTP cyclohydrolase IA [EC:3.5.4.16]
K01496	0.000271910563042468	0.00028345023491692	phosphoribosyl-AMP cyclohydrolase [EC:3.5.4.19]
K01497	0.000192986317167533	0.000148590296616021	GTP cyclohydrolase II [EC:3.5.4.25]
K01498	1.29962192895447e-06	2.45703291469762e-07	diaminohydroxyphosphoribosylaminopyrimidine deaminase [EC:3.5.4.26]
K01499	4.14853466121566e-05	1.97070550850431e-05	methenyltetrahydromethanopterin cyclohydrolase [EC:3.5.4.27]
K01501	8.95186272851664e-05	0.000117195943903616	nitrilase [EC:3.5.5.1]
K01502	5.28828464687522e-05	0.000100568605901513	aliphatic nitrilase [EC:3.5.5.7]
K01505	0.000138991162527443	0.000100531634624555	1-aminocyclopropane-1-carboxylate deaminase [EC:3.5.99.7]
K01507	0.00024222196268452	0.000251393170135638	inorganic pyrophosphatase [EC:3.6.1.1]
K01510	1.24470832632259e-07	0	apyrase [EC:3.6.1.5]
K01512	0.000225230395304748	8.2715276970239e-05	acylphosphatase [EC:3.6.1.7]
K01514	2.2038659189594e-06	4.63591115980683e-08	exopolyphosphatase [EC:3.6.1.11]
K01515	0.000323879306373136	0.00027405904434278	ADP-ribose pyrophosphatase [EC:3.6.1.13]
K01518	0	2.20757674276516e-10	bis(5-nucleosidyl)-tetraphosphatase [EC:3.6.1.17]
K01520	0.000294640226881543	0.000299513713700834	dUTP pyrophosphatase [EC:3.6.1.23]
K01521	1.89592947040222e-06	6.10198546151891e-07	CDP-diacylglycerol pyrophosphatase [EC:3.6.1.26]
K01523	0.000240757232914379	0.000268060111890304	phosphoribosyl-ATP pyrophosphohydrolase [EC:3.6.1.31]
K01524	0.000421868960173846	0.000416532691611037	exopolyphosphatase / guanosine-5-triphosphate,3-diphosphate pyrophosphatase [EC:3.6.1.11 3.6.1.40]
K01525	9.60382704929272e-05	0.000175127115422296	bis(5-nucleosyl)-tetraphosphatase (symmetrical) [EC:3.6.1.41]
K01531	0.000132382310167828	8.52837967272707e-05	Mg2+-importing ATPase [EC:3.6.3.2]
K01533	0.000945391547676754	0.00101667234503152	Cu2+-exporting ATPase [EC:3.6.3.4]
K01534	0.000761271262462506	0.000841689332211154	Cd2+/Zn2+-exporting ATPase [EC:3.6.3.3 3.6.3.5]
K01535	0.000137249572384215	6.47145841298251e-05	H+-transporting ATPase [EC:3.6.3.6]
K01537	0.000548758077131227	0.00053322903835278	Ca2+-transporting ATPase [EC:3.6.3.8]
K01539	5.11705809647082e-05	1.16734983383854e-05	sodium/potassium-transporting ATPase subunit alpha [EC:3.6.3.9]
K01541	5.49136026318789e-09	6.95386673971025e-09	H+/K+-exchanging ATPase [EC:3.6.3.10]
K01545	1.94616865220506e-07	3.15550611674434e-06	K+-transporting ATPase ATPase F chain
K01546	6.36954166353434e-05	0.000117664041476513	K+-transporting ATPase ATPase A chain [EC:3.6.3.12]
K01547	0.000213375144554953	0.000220653412526817	K+-transporting ATPase ATPase B chain [EC:3.6.3.12]
K01548	6.3416178137042e-05	0.000110109720092426	K+-transporting ATPase ATPase C chain [EC:3.6.3.12]
K01551	9.3539689505764e-05	0.000112313850429155	arsenite/tail-anchored protein-transporting ATPase [EC:3.6.3.16 3.6.3.-]
K01555	0.000134491341550426	0.000125083958721097	fumarylacetoacetase [EC:3.7.1.2]
K01556	0.000235669435798803	0.000197871473009244	kynureninase [EC:3.7.1.3]
K01560	0.00025231544294056	0.000298217994253613	2-haloacid dehalogenase [EC:3.8.1.2]
K01561	8.62554385448441e-05	9.4537467022997e-05	haloacetate dehalogenase [EC:3.8.1.3]
K01563	0.000306187815406721	0.000319547502566996	haloalkane dehalogenase [EC:3.8.1.5]
K01565	0.00010197264643155	1.31351780091003e-05	N-sulfoglucosamine sulfohydrolase [EC:3.10.1.1]
K01567	1.20091622322883e-05	8.5757694630794e-06	peptidoglycan-N-acetylmuramic acid deacetylase [EC:3.5.1.-]
K01568	2.57741243219594e-06	3.47510324270994e-07	pyruvate decarboxylase [EC:4.1.1.1]
K01569	1.99760961663806e-06	2.4723787592642e-06	oxalate decarboxylase [EC:4.1.1.2]
K01571	0.000152219098800248	7.74682444276181e-05	oxaloacetate decarboxylase, alpha subunit [EC:4.1.1.3]
K01572	7.95774823400596e-05	5.88796700297291e-05	oxaloacetate decarboxylase, beta subunit [EC:4.1.1.3]
K01573	4.40198828368985e-05	2.89657872563425e-06	oxaloacetate decarboxylase, gamma subunit [EC:4.1.1.3]
K01574	2.35832280774685e-05	4.64231451920756e-06	acetoacetate decarboxylase [EC:4.1.1.4]
K01575	5.80699650532199e-05	1.70195286298728e-05	acetolactate decarboxylase [EC:4.1.1.5]
K01576	3.3933067812215e-05	7.22814733925294e-05	benzoylformate decarboxylase [EC:4.1.1.7]
K01577	1.78111584554586e-05	1.45441922032378e-05	oxalyl-CoA decarboxylase [EC:4.1.1.8]
K01578	6.07702303434308e-05	0.000102444687495585	malonyl-CoA decarboxylase [EC:4.1.1.9]
K01579	0.000176852979490932	0.000160886705474519	aspartate 1-decarboxylase [EC:4.1.1.11]
K01580	5.87343726545069e-05	2.3479869003604e-05	glutamate decarboxylase [EC:4.1.1.15]
K01581	0.00010161749517503	0.000117959292597305	ornithine decarboxylase [EC:4.1.1.17]
K01582	3.52746033626481e-05	3.79498300639458e-05	lysine decarboxylase [EC:4.1.1.18]
K01583	7.96247238162243e-07	4.86770671779717e-07	arginine decarboxylase [EC:4.1.1.19]
K01584	9.66892406410174e-05	0.000147111645596597	arginine decarboxylase [EC:4.1.1.19]
K01585	0.000235655056861534	0.000183775817212849	arginine decarboxylase [EC:4.1.1.19]
K01586	0.000440808937918164	0.00043119796500856	diaminopimelate decarboxylase [EC:4.1.1.20]
K01587	0	5.5630933917682e-08	phosphoribosylaminoimidazole carboxylase / phosphoribosylaminoimidazole-succinocarboxamide synthase [EC:4.1.1.21 6.3.2.6]
K01588	0.00034102975805295	0.000294829622578853	5-(carboxyamino)imidazole ribonucleotide mutase [EC:5.4.99.18]
K01589	0.000259854070458028	0.000276337024366847	5-(carboxyamino)imidazole ribonucleotide synthase [EC:6.3.4.18]
K01590	1.950380659941e-05	2.9947756255116e-06	histidine decarboxylase [EC:4.1.1.22]
K01591	0.000324771973577379	0.000293683697376676	orotidine-5-phosphate decarboxylase [EC:4.1.1.23]
K01593	6.20718217026847e-05	7.69184382972265e-06	aromatic-L-amino-acid/L-tryptophan decarboxylase [EC:4.1.1.28 4.1.1.105]
K01594	4.38576639686606e-06	7.92740808326968e-07	sulfinoalanine decarboxylase [EC:4.1.1.29]
K01595	0.000213441526356482	0.00023619901531066	phosphoenolpyruvate carboxylase [EC:4.1.1.31]
K01596	7.38986978087769e-05	0.000158679607360364	phosphoenolpyruvate carboxykinase (GTP) [EC:4.1.1.32]
K01597	5.80106628106393e-05	1.63455217043921e-05	diphosphomevalonate decarboxylase [EC:4.1.1.33]
K01598	6.72607241206168e-06	4.80311204680015e-06	phosphopantothenoylcysteine decarboxylase [EC:4.1.1.36]
K01599	0.000317314830986355	0.000295216674600077	uroporphyrinogen decarboxylase [EC:4.1.1.37]
K01601	0.000199537648704359	0.000216966197252161	ribulose-bisphosphate carboxylase large chain [EC:4.1.1.39]
K01602	6.81564269089692e-05	8.35058305405741e-05	ribulose-bisphosphate carboxylase small chain [EC:4.1.1.39]
K01607	0.000285997343113932	0.000283588062937798	4-carboxymuconolactone decarboxylase [EC:4.1.1.44]
K01608	2.11415749178779e-05	8.1155613720998e-05	tartronate-semialdehyde synthase [EC:4.1.1.47]
K01609	0.000321357785405336	0.000284696091940464	indole-3-glycerol phosphate synthase [EC:4.1.1.48]
K01610	0.000207943596383188	0.000115726935069289	phosphoenolpyruvate carboxykinase (ATP) [EC:4.1.1.49]
K01611	7.0199541194783e-05	6.71249675769045e-05	S-adenosylmethionine decarboxylase [EC:4.1.1.50]
K01612	2.56983357851244e-06	1.09727284079998e-06	vanillate/4-hydroxybenzoate decarboxylase subunit C [EC:4.1.1.- 4.1.1.61]
K01613	0.00033196503775971	0.000285090066805088	phosphatidylserine decarboxylase [EC:4.1.1.65]
K01615	7.84272842576574e-06	4.8129328430855e-06	glutaconyl-CoA decarboxylase [EC:4.1.1.70]
K01616	9.93503505973955e-05	7.73075233738148e-05	2-oxoglutarate decarboxylase [EC:4.1.1.71]
K01617	6.32269150001107e-05	7.51335123843376e-05	2-oxo-3-hexenedioate decarboxylase [EC:4.1.1.77]
K01619	0.000160258723202749	0.000107264205943225	deoxyribose-phosphate aldolase [EC:4.1.2.4]
K01620	0.000282138063795582	0.000303893204903657	threonine aldolase [EC:4.1.2.48]
K01621	3.1566413039897e-05	7.84073958226591e-05	xylulose-5-phosphate/fructose-6-phosphate phosphoketolase [EC:4.1.2.9 4.1.2.22]
K01622	1.90541048865514e-05	3.11765025497009e-06	fructose 1,6-bisphosphate aldolase/phosphatase [EC:4.1.2.13 3.1.3.11]
K01623	8.16719642190752e-05	0.000104577612555854	fructose-bisphosphate aldolase, class I [EC:4.1.2.13]
K01624	0.000321925563170471	0.000323923114471473	fructose-bisphosphate aldolase, class II [EC:4.1.2.13]
K01625	0.000297978057078252	0.000283631163566132	2-dehydro-3-deoxyphosphogluconate aldolase / (4S)-4-hydroxy-2-oxoglutarate aldolase [EC:4.1.2.14 4.1.3.42]
K01626	0.000282002353226151	0.000419417693509358	3-deoxy-7-phosphoheptulonate synthase [EC:2.5.1.54]
K01627	0.000239730634227882	0.000217635331236948	2-dehydro-3-deoxyphosphooctonate aldolase (KDO 8-P synthase) [EC:2.5.1.55]
K01628	0.000131443048116117	7.38352944662479e-05	L-fuculose-phosphate aldolase [EC:4.1.2.17]
K01629	1.24441414630849e-05	1.21659085864178e-06	rhamnulose-1-phosphate aldolase [EC:4.1.2.19]
K01630	8.0358545995944e-05	8.07363434145801e-05	2-dehydro-3-deoxyglucarate aldolase [EC:4.1.2.20]
K01631	0.000111100510124433	0.000106626220328975	2-dehydro-3-deoxyphosphogalactonate aldolase [EC:4.1.2.21]
K01633	0.000302114544173213	0.000331451414196601	7,8-dihydroneopterin aldolase/epimerase/oxygenase [EC:4.1.2.25 5.1.99.8 1.13.11.81]
K01634	8.49049639238649e-06	3.93808405685797e-06	sphinganine-1-phosphate aldolase [EC:4.1.2.27]
K01635	1.58065781132426e-06	1.59950840542161e-06	tagatose 1,6-diphosphate aldolase [EC:4.1.2.40]
K01637	0.000138846739145058	0.000234916612236151	isocitrate lyase [EC:4.1.3.1]
K01638	0.000172919333613319	0.000254875440864577	malate synthase [EC:2.3.3.9]
K01639	4.2985105571206e-05	1.15531069557928e-05	N-acetylneuraminate lyase [EC:4.1.3.3]
K01640	0.000302551243972967	0.000452160670330119	hydroxymethylglutaryl-CoA lyase [EC:4.1.3.4]
K01641	4.94566401020049e-05	1.36580329335231e-05	hydroxymethylglutaryl-CoA synthase [EC:2.3.3.10]
K01643	6.26693498941848e-06	1.24021392478324e-05	citrate lyase subunit alpha / citrate CoA-transferase [EC:2.8.3.10]
K01644	0.000303994766283052	0.000465754307666298	citrate lyase subunit beta / citryl-CoA lyase [EC:4.1.3.34]
K01646	2.86732139390334e-06	1.19966329616014e-05	citrate lyase subunit gamma (acyl carrier protein)
K01647	0.000389465503717374	0.000417172461750262	citrate synthase [EC:2.3.3.1]
K01649	0.00050175133174195	0.00050160839580867	2-isopropylmalate synthase [EC:2.3.3.13]
K01652	0.00072872007302822	0.000749307901445436	acetolactate synthase I/II/III large subunit [EC:2.2.1.6]
K01653	0.000306255240027651	0.00028502505339784	acetolactate synthase I/III small subunit [EC:2.2.1.6]
K01654	0.000123950168421953	8.48453556656071e-05	N-acetylneuraminate synthase [EC:2.5.1.56]
K01655	1.80953395339334e-07	9.3645405428098e-07	homocitrate synthase [EC:2.3.3.14]
K01657	0.000454610696088517	0.000411268536970537	anthranilate synthase component I [EC:4.1.3.27]
K01658	0.000354399786311312	0.000324913854608192	anthranilate synthase component II [EC:4.1.3.27]
K01659	5.91852822459061e-05	7.6499123522053e-05	2-methylcitrate synthase [EC:2.3.3.5]
K01661	0.000181010559873664	0.000178255447355707	naphthoate synthase [EC:4.1.3.36]
K01662	0.000345957467982831	0.000339737013182501	1-deoxy-D-xylulose-5-phosphate synthase [EC:2.2.1.7]
K01663	7.63612868598155e-06	1.53819532282391e-05	glutamine amidotransferase / cyclase [EC:2.4.2.- 4.1.3.-]
K01664	0.000255561498450219	0.00024999314452643	para-aminobenzoate synthetase component II [EC:2.6.1.85]
K01665	0.000352508731966005	0.000375969334244296	para-aminobenzoate synthetase component I [EC:2.6.1.85]
K01666	6.68948419320423e-05	0.00011435345515308	4-hydroxy 2-oxovalerate aldolase [EC:4.1.3.39]
K01667	2.31407235639833e-05	6.14757634767095e-05	tryptophanase [EC:4.1.99.1]
K01668	1.76699878620802e-05	1.26333263507507e-05	tyrosine phenol-lyase [EC:4.1.99.2]
K01669	0.000496930699961502	0.000390119097400312	deoxyribodipyrimidine photo-lyase [EC:4.1.99.3]
K01671	6.10336166706512e-06	2.9368941238146e-06	sulfofructosephosphate aldolase [EC:4.1.2.57]
K01673	0.000539082046059008	0.000551076011363101	carbonic anhydrase [EC:4.2.1.1]
K01674	5.49604525473015e-05	7.5921968540511e-05	carbonic anhydrase [EC:4.2.1.1]
K01676	0.000176047149531678	0.000235528909264711	fumarate hydratase, class I [EC:4.2.1.2]
K01677	8.69304562885819e-05	3.55796744532975e-05	fumarate hydratase subunit alpha [EC:4.2.1.2]
K01678	5.25245730926165e-05	2.29094770017866e-05	fumarate hydratase subunit beta [EC:4.2.1.2]
K01679	0.000282209069824264	0.000260015047674751	fumarate hydratase, class II [EC:4.2.1.2]
K01681	0.000367023989597712	0.000335872884431287	aconitate hydratase [EC:4.2.1.3]
K01682	0.000128127677520633	0.000161833086984862	aconitate hydratase 2 / 2-methylisocitrate dehydratase [EC:4.2.1.3 4.2.1.99]
K01683	3.77025668677763e-06	1.44649621100906e-06	D-arabinonate dehydratase [EC:4.2.1.5]
K01684	0.00015840219139723	0.00013646829294187	galactonate dehydratase [EC:4.2.1.6]
K01685	0.000170132775081982	0.000130307674267277	altronate hydrolase [EC:4.2.1.7]
K01686	9.99401904381018e-05	6.42005076931741e-05	mannonate dehydratase [EC:4.2.1.8]
K01687	0.000476678522153881	0.000532410742521409	dihydroxy-acid dehydratase [EC:4.2.1.9]
K01689	0.000380473778963474	0.000331787666375105	enolase [EC:4.2.1.11]
K01690	0.000183639419879563	0.000235472573044075	phosphogluconate dehydratase [EC:4.2.1.12]
K01692	0.00156072850391171	0.00216149392666637	enoyl-CoA hydratase [EC:4.2.1.17]
K01693	0.000339711353755019	0.000288993753938466	imidazoleglycerol-phosphate dehydratase [EC:4.2.1.19]
K01695	0.000335085007080367	0.000296939271722307	tryptophan synthase alpha chain [EC:4.2.1.20]
K01696	0.000392018490391301	0.000337930652662475	tryptophan synthase beta chain [EC:4.2.1.20]
K01697	0.000384787689024603	0.000336955657493102	cystathionine beta-synthase [EC:4.2.1.22]
K01698	0.000341902697195342	0.000287551657083114	porphobilinogen synthase [EC:4.2.1.24]
K01699	2.53561021046915e-06	1.5898652154044e-06	propanediol dehydratase large subunit [EC:4.2.1.28]
K01703	0.000391380938250728	0.000345186512585048	3-isopropylmalate/(R)-2-methylmalate dehydratase large subunit [EC:4.2.1.33 4.2.1.35]
K01704	0.000371978683334102	0.000331695263790065	3-isopropylmalate/(R)-2-methylmalate dehydratase small subunit [EC:4.2.1.33 4.2.1.35]
K01705	6.58963231582546e-08	1.29805512474591e-07	homoaconitate hydratase [EC:4.2.1.36]
K01706	9.32257634378181e-05	0.000104511036492367	glucarate dehydratase [EC:4.2.1.40]
K01707	2.30204488621236e-05	7.21307494069216e-05	5-dehydro-4-deoxyglucarate dehydratase [EC:4.2.1.41]
K01708	0.00010245406222382	0.000137236826872531	galactarate dehydratase [EC:4.2.1.42]
K01709	5.69775870132977e-05	7.17664135028148e-05	CDP-glucose 4,6-dehydratase [EC:4.2.1.45]
K01710	0.000547397364207685	0.000340543000697482	dTDP-glucose 4,6-dehydratase [EC:4.2.1.46]
K01711	0.000251556159448638	0.000193144975444584	GDPmannose 4,6-dehydratase [EC:4.2.1.47]
K01712	0.000167570386699235	9.52430860221242e-05	urocanate hydratase [EC:4.2.1.49]
K01713	1.40734594575688e-05	1.30219963149349e-05	cyclohexadienyl dehydratase [EC:4.2.1.51 4.2.1.91]
K01714	0.000534081069009798	0.000517600806568936	4-hydroxy-tetrahydrodipicolinate synthase [EC:4.3.3.7]
K01715	0.000838143184184873	0.00108519510223548	enoyl-CoA hydratase [EC:4.2.1.17]
K01716	9.14678560759185e-05	0.000104626614336827	3-hydroxyacyl-[acyl-carrier protein] dehydratase / trans-2-decenoyl-[acyl-carrier protein] isomerase [EC:4.2.1.59 5.3.3.14]
K01719	0.000337032526374514	0.000297786955079354	uroporphyrinogen-III synthase [EC:4.2.1.75]
K01720	3.67433545494354e-05	4.55451275296681e-05	2-methylcitrate dehydratase [EC:4.2.1.79]
K01721	1.71641848884774e-05	6.13518482941535e-06	nitrile hydratase subunit alpha [EC:4.2.1.84]
K01724	0.000272434895381565	0.000273461053572728	4a-hydroxytetrahydrobiopterin dehydratase [EC:4.2.1.96]
K01725	4.54627929658431e-05	4.79866692795367e-05	cyanate lyase [EC:4.2.1.104]
K01726	3.26077457468694e-05	1.20675646064114e-05	gamma-carbonic anhydrase [EC:4.2.1.-]
K01727	4.61059766749457e-07	2.61280327746329e-06	hyaluronate lyase [EC:4.2.2.1]
K01728	1.09981275940827e-05	1.26957376382911e-05	pectate lyase [EC:4.2.2.2]
K01729	9.41290329873237e-05	3.26300927850364e-05	poly(beta-D-mannuronate) lyase [EC:4.2.2.3]
K01730	3.54294065647142e-06	2.82440394261886e-06	oligogalacturonide lyase [EC:4.2.2.6]
K01731	1.18652605686738e-08	5.23068327838645e-08	pectate disaccharide-lyase [EC:4.2.2.9]
K01732	6.12847298800293e-08	5.27622882848561e-07	pectin lyase [EC:4.2.2.10]
K01733	0.000353403968138317	0.0003122328697178	threonine synthase [EC:4.2.3.1]
K01734	6.99309079098602e-05	9.75714259026678e-05	methylglyoxal synthase [EC:4.2.3.3]
K01735	0.000347767620289912	0.000325857663113454	3-dehydroquinate synthase [EC:4.2.3.4]
K01736	0.000327679371654268	0.000293114239706781	chorismate synthase [EC:4.2.3.5]
K01737	0.000327595730783803	0.000183092237725572	6-pyruvoyltetrahydropterin/6-carboxytetrahydropterin synthase [EC:4.2.3.12 4.1.2.50]
K01738	0.000625240238455337	0.000623553759489477	cysteine synthase A [EC:2.5.1.47]
K01739	0.000591062143196731	0.000547946343501018	cystathionine gamma-synthase [EC:2.5.1.48]
K01740	0.00089233290938678	0.000845507059670049	O-acetylhomoserine (thiol)-lyase [EC:2.5.1.49]
K01741	1.09827205263758e-08	1.39077334794205e-08	DNA-(apurinic or apyrimidinic site) lyase [EC:4.2.99.18]
K01744	0.00020468558946927	0.000238035137637557	aspartate ammonia-lyase [EC:4.3.1.1]
K01745	0.000209258196511887	0.000118980377758157	histidine ammonia-lyase [EC:4.3.1.3]
K01746	8.22775808018365e-07	1.01562707167086e-06	formiminotetrahydrofolate cyclodeaminase [EC:4.3.1.4]
K01749	0.000321733814942453	0.000288746311742949	hydroxymethylbilane synthase [EC:2.5.1.61]
K01750	0.000199088628355683	0.000248452390380084	ornithine cyclodeaminase [EC:4.3.1.12]
K01751	3.86404740483766e-05	8.5902212833277e-05	diaminopropionate ammonia-lyase [EC:4.3.1.15]
K01752	0.000237001849782576	0.000234481408935885	L-serine dehydratase [EC:4.3.1.17]
K01753	2.88582830605774e-05	0.000131342172154064	D-serine dehydratase [EC:4.3.1.18]
K01754	0.000594302071334902	0.000590398822962073	threonine dehydratase [EC:4.3.1.19]
K01755	0.000325148903570589	0.0003104334705321	argininosuccinate lyase [EC:4.3.2.1]
K01756	0.000341984881315277	0.000354651033576793	adenylosuccinate lyase [EC:4.3.2.2]
K01758	0.000315224811310651	0.000264927750767234	cystathionine gamma-lyase [EC:4.4.1.1]
K01759	0.000429422721714616	0.000512137864230881	lactoylglutathione lyase [EC:4.4.1.5]
K01760	0.000616142016129909	0.000575184789962114	cystathionine beta-lyase [EC:4.4.1.8]
K01761	0.000561048034968728	0.000440996317967082	methionine-gamma-lyase [EC:4.4.1.11]
K01766	6.83587137501855e-05	4.93361847836276e-05	cysteine sulfinate desulfinase [EC:4.4.1.-]
K01768	0.00111024646915813	0.000454539647114373	adenylate cyclase [EC:4.6.1.1]
K01769	3.24546713368088e-05	3.2182495271379e-06	guanylate cyclase, other [EC:4.6.1.2]
K01770	0.000245394840614117	0.000278626751262899	2-C-methyl-D-erythritol 2,4-cyclodiphosphate synthase [EC:4.6.1.12]
K01771	5.73545299523952e-07	5.27328118747136e-06	1-phosphatidylinositol phosphodiesterase [EC:4.6.1.13]
K01772	0.000376127394727642	0.000297911471848204	protoporphyrin/coproporphyrin ferrochelatase [EC:4.99.1.1 4.99.1.9]
K01775	0.000332593173172925	0.000311303525761743	alanine racemase [EC:5.1.1.1]
K01776	0.000294321562460295	0.000295609697049872	glutamate racemase [EC:5.1.1.3]
K01777	5.66074511738675e-05	2.88254210317334e-05	proline racemase [EC:5.1.1.4]
K01778	0.000323948206235412	0.000299383062419953	diaminopimelate epimerase [EC:5.1.1.7]
K01779	0.000164818842438133	0.000202829405947788	aspartate racemase [EC:5.1.1.13]
K01781	3.15762658096214e-06	4.40569845773893e-06	mandelate racemase [EC:5.1.2.2]
K01782	0.000314163186352163	0.000389326531184853	3-hydroxyacyl-CoA dehydrogenase / enoyl-CoA hydratase / 3-hydroxybutyryl-CoA epimerase [EC:1.1.1.35 4.2.1.17 5.1.2.3]
K01783	0.000375160369762104	0.000404349716000433	ribulose-phosphate 3-epimerase [EC:5.1.3.1]
K01784	0.00106490440157119	0.000728173587239127	UDP-glucose 4-epimerase [EC:5.1.3.2]
K01785	0.000314929656676307	0.000196321400234903	aldose 1-epimerase [EC:5.1.3.3]
K01787	3.70080985505994e-05	8.57162143020745e-06	N-acylglucosamine 2-epimerase [EC:5.1.3.8]
K01788	1.56848257094689e-05	5.01450386912824e-06	N-acylglucosamine-6-phosphate 2-epimerase [EC:5.1.3.9]
K01790	0.000341912530391058	0.000281732172352309	dTDP-4-dehydrorhamnose 3,5-epimerase [EC:5.1.3.13]
K01791	0.000372940265652742	0.00030401940752732	UDP-N-acetylglucosamine 2-epimerase (non-hydrolysing) [EC:5.1.3.14]
K01792	0.000130207135609987	0.000179743974900995	glucose-6-phosphate 1-epimerase [EC:5.1.3.15]
K01795	4.3860165969635e-07	3.43919651189935e-06	mannuronan 5-epimerase [EC:5.1.3.37]
K01796	0.000525904015926766	0.000732285129548653	alpha-methylacyl-CoA racemase [EC:5.1.99.4]
K01799	6.02931865789765e-05	4.58097043624295e-05	maleate isomerase [EC:5.2.1.1]
K01800	0.000161940481492477	0.000278869622697314	maleylacetoacetate isomerase [EC:5.2.1.2]
K01801	0.00015091354903475	0.000266072863118206	maleylpyruvate isomerase [EC:5.2.1.4]
K01802	0.000853144311366449	0.000636985514883618	peptidylprolyl isomerase [EC:5.2.1.8]
K01803	0.000394685582210625	0.000318655536807287	triosephosphate isomerase (TIM) [EC:5.3.1.1]
K01804	4.98572021093663e-05	2.00718269201412e-05	L-arabinose isomerase [EC:5.3.1.4]
K01805	0.000162210803901825	0.00011967772248746	xylose isomerase [EC:5.3.1.5]
K01807	0.000175857059680283	0.000192723039733795	ribose 5-phosphate isomerase A [EC:5.3.1.6]
K01808	0.000192988859927534	0.000124557799211769	ribose 5-phosphate isomerase B [EC:5.3.1.6]
K01809	0.000217025674522608	0.000151504619346326	mannose-6-phosphate isomerase [EC:5.3.1.8]
K01810	0.000319693386752586	0.000297701709497514	glucose-6-phosphate isomerase [EC:5.3.1.9]
K01811	5.90526765406714e-05	4.07026288495732e-05	alpha-D-xyloside xylohydrolase [EC:3.2.1.177]
K01812	9.03347540725132e-05	4.78138572997209e-05	glucuronate isomerase [EC:5.3.1.12]
K01813	1.99478639778243e-05	1.3088611767824e-05	L-rhamnose isomerase [EC:5.3.1.14]
K01814	0.000411310241712712	0.000343477437699727	phosphoribosylformimino-5-aminoimidazole carboxamide ribotide isomerase [EC:5.3.1.16]
K01815	0.000116192597637032	8.88561325579087e-05	4-deoxy-L-threo-5-hexosulose-uronate ketol-isomerase [EC:5.3.1.17]
K01816	0.000178067449657604	0.000185649133629512	hydroxypyruvate isomerase [EC:5.3.1.22]
K01817	0.00035382191061969	0.000303129277541625	phosphoribosylanthranilate isomerase [EC:5.3.1.24]
K01818	2.12335964000086e-05	4.06879954912503e-06	L-fucose/D-arabinose isomerase [EC:5.3.1.25 5.3.1.3]
K01819	3.01220532909768e-05	4.82196165707592e-05	galactose-6-phosphate isomerase [EC:5.3.1.26]
K01820	5.74212820227772e-05	6.05152552748604e-05	L-rhamnose isomerase / sugar isomerase [EC:5.3.1.14 5.3.1.-]
K01821	0.000106388744100612	0.000115731084760445	4-oxalocrotonate tautomerase [EC:5.3.2.6]
K01822	4.9484323566887e-05	0.000105162953174063	steroid Delta-isomerase [EC:5.3.3.1]
K01823	0.000163802604458267	7.10404930381241e-05	isopentenyl-diphosphate Delta-isomerase [EC:5.3.3.2]
K01825	0.000102818054328536	9.07815980671671e-05	3-hydroxyacyl-CoA dehydrogenase / enoyl-CoA hydratase / 3-hydroxybutyryl-CoA epimerase / enoyl-CoA isomerase [EC:1.1.1.35 4.2.1.17 5.1.2.3 5.3.3.8]
K01826	8.51487177714221e-05	0.000156059978091745	5-carboxymethyl-2-hydroxymuconate isomerase [EC:5.3.3.10]
K01829	5.82205235615943e-05	4.3448026249317e-05	protein disulfide-isomerase [EC:5.3.4.1]
K01834	0.000168108597804833	0.000196972818530757	2,3-bisphosphoglycerate-dependent phosphoglycerate mutase [EC:5.4.2.11]
K01835	0.000186411463834413	0.000174004882262658	phosphoglucomutase [EC:5.4.2.2]
K01838	0.000161867351727506	0.000166221319387542	beta-phosphoglucomutase [EC:5.4.2.6]
K01839	4.42266912162146e-05	3.28555029035811e-05	phosphopentomutase [EC:5.4.2.7]
K01840	0.000455994046373957	0.000349761056714542	phosphomannomutase [EC:5.4.2.8]
K01841	1.86142787383596e-05	1.61412624722824e-05	phosphoenolpyruvate phosphomutase [EC:5.4.2.9]
K01843	0.000105978408176902	5.08642514104067e-05	lysine 2,3-aminomutase [EC:5.4.3.2]
K01844	2.44603507636686e-06	1.17701817624986e-05	beta-lysine 5,6-aminomutase alpha subunit [EC:5.4.3.3]
K01845	0.000497718580040936	0.000343984874847108	glutamate-1-semialdehyde 2,1-aminomutase [EC:5.4.3.8]
K01846	1.64618645930388e-05	1.62887552605203e-06	methylaspartate mutase sigma subunit [EC:5.4.99.1]
K01847	0.000334933122081584	0.000268989027307943	methylmalonyl-CoA mutase [EC:5.4.99.2]
K01848	0.000257924329659021	0.000250531356627943	methylmalonyl-CoA mutase, N-terminal domain [EC:5.4.99.2]
K01849	2.99850177689089e-05	1.43582588670195e-05	methylmalonyl-CoA mutase, C-terminal domain [EC:5.4.99.2]
K01851	1.88536702369451e-06	9.10499174414941e-07	salicylate biosynthesis isochorismate synthase [EC:5.4.4.2]
K01852	5.88307729529529e-07	3.14314776634903e-06	lanosterol synthase [EC:5.4.99.7]
K01854	8.71850276109532e-05	3.90211321515904e-05	UDP-galactopyranose mutase [EC:5.4.99.9]
K01856	2.3425144973129e-05	6.60561234142304e-05	muconate cycloisomerase [EC:5.5.1.1]
K01857	5.57406424498007e-05	0.000140198491306211	3-carboxy-cis,cis-muconate cycloisomerase [EC:5.5.1.2]
K01858	3.99006603974498e-05	1.40652538468155e-05	myo-inositol-1-phosphate synthase [EC:5.5.1.4]
K01860	6.94129578095573e-08	2.42666188206086e-08	chloromuconate cycloisomerase [EC:5.5.1.7]
K01865	2.54786913189111e-06	6.86732973139385e-07	(hydroxyamino)benzene mutase [EC:5.4.4.1]
K01866	0.000328171933718424	0.000297081594807155	tyrosyl-tRNA synthetase [EC:6.1.1.1]
K01867	0.000331302693440463	0.000297025557749374	tryptophanyl-tRNA synthetase [EC:6.1.1.2]
K01868	0.000339853528819686	0.000315918857232505	threonyl-tRNA synthetase [EC:6.1.1.3]
K01869	0.000380982846495157	0.000321340972096863	leucyl-tRNA synthetase [EC:6.1.1.4]
K01870	0.000346615940375534	0.000312779453728028	isoleucyl-tRNA synthetase [EC:6.1.1.5]
K01872	0.000375138215197058	0.00036670185529578	alanyl-tRNA synthetase [EC:6.1.1.7]
K01873	0.000342635743971119	0.000341545518064226	valyl-tRNA synthetase [EC:6.1.1.9]
K01874	0.000399320085309544	0.000370635699528801	methionyl-tRNA synthetase [EC:6.1.1.10]
K01875	0.000328123361799727	0.000294797069522225	seryl-tRNA synthetase [EC:6.1.1.11]
K01876	0.00032230000745844	0.000308471662984138	aspartyl-tRNA synthetase [EC:6.1.1.12]
K01878	0.000201851409315079	0.00025078005124257	glycyl-tRNA synthetase alpha chain [EC:6.1.1.14]
K01879	0.000206350401257834	0.00025774664693005	glycyl-tRNA synthetase beta chain [EC:6.1.1.14]
K01880	0.000124211129285886	4.46737032202603e-05	glycyl-tRNA synthetase [EC:6.1.1.14]
K01881	0.000327343879498233	0.000296697205176685	prolyl-tRNA synthetase [EC:6.1.1.15]
K01883	0.000330861924139128	0.0003172094278196	cysteinyl-tRNA synthetase [EC:6.1.1.16]
K01884	3.95610206568503e-06	4.87559401462755e-06	cysteinyl-tRNA synthetase, unknown class [EC:6.1.1.16]
K01885	0.000539843816413147	0.000495488545518953	glutamyl-tRNA synthetase [EC:6.1.1.17]
K01886	0.000205022523673858	0.000351732320852886	glutaminyl-tRNA synthetase [EC:6.1.1.18]
K01887	0.000326767655269174	0.000295921598310198	arginyl-tRNA synthetase [EC:6.1.1.19]
K01889	0.000325706131620618	0.000295161218659738	phenylalanyl-tRNA synthetase alpha chain [EC:6.1.1.20]
K01890	0.000337457563959268	0.000312421880671647	phenylalanyl-tRNA synthetase beta chain [EC:6.1.1.20]
K01892	0.000330510456163311	0.000298147380157759	histidyl-tRNA synthetase [EC:6.1.1.21]
K01893	0.000120059823495086	4.32992119967942e-05	asparaginyl-tRNA synthetase [EC:6.1.1.22]
K01894	0.000210493979985696	0.000295355821024114	glutamyl-Q tRNA(Asp) synthetase [EC:6.1.1.-]
K01895	0.00104779970276629	0.00104611577678839	acetyl-CoA synthetase [EC:6.2.1.1]
K01896	1.75027956122008e-06	2.57138538997285e-06	medium-chain acyl-CoA synthetase [EC:6.2.1.2]
K01897	0.00192292774426363	0.00216381804507194	long-chain acyl-CoA synthetase [EC:6.2.1.3]
K01902	0.000318046841612827	0.000301901560005923	succinyl-CoA synthetase alpha subunit [EC:6.2.1.5]
K01903	0.000317260639722557	0.000302250391576555	succinyl-CoA synthetase beta subunit [EC:6.2.1.5]
K01904	1.32474186626043e-05	3.92697328036314e-06	4-coumarate--CoA ligase [EC:6.2.1.12]
K01905	0.000253376490267561	0.000113628398802793	acetate---CoA ligase (ADP-forming) subunit alpha [EC:6.2.1.13]
K01906	1.94516048833241e-06	5.57695137580353e-07	6-carboxyhexanoate--CoA ligase [EC:6.2.1.14]
K01907	0.000180293077952143	0.000154080206029192	acetoacetyl-CoA synthetase [EC:6.2.1.16]
K01908	0.000440388917826866	0.000395200095906612	propionyl-CoA synthetase [EC:6.2.1.17]
K01909	2.9592305232514e-05	4.8325138303972e-05	long-chain-fatty-acid--[acyl-carrier-protein] ligase [EC:6.2.1.20]
K01910	3.42813904114564e-06	1.14803753417292e-05	[citrate (pro-3S)-lyase] ligase [EC:6.2.1.22]
K01911	0.000324745063445556	0.000261495801893533	O-succinylbenzoic acid---CoA ligase [EC:6.2.1.26]
K01912	0.000441830427364251	0.000426263768928005	phenylacetate-CoA ligase [EC:6.2.1.30]
K01914	1.80920488600009e-05	1.04522169551555e-05	aspartate--ammonia ligase [EC:6.3.1.1]
K01915	0.00071506893259513	0.000642080766025949	glutamine synthetase [EC:6.3.1.2]
K01916	0.000276431428064915	0.000241722228740613	NAD+ synthase [EC:6.3.1.5]
K01918	0.000276926796050904	0.000266883251399905	pantoate--beta-alanine ligase [EC:6.3.2.1]
K01919	0.000241134629012022	0.000366100394764694	glutamate--cysteine ligase [EC:6.3.2.2]
K01920	0.000195934507624082	0.000244806312450634	glutathione synthase [EC:6.3.2.3]
K01921	0.000405129174659442	0.000358685302465918	D-alanine-D-alanine ligase [EC:6.3.2.4]
K01923	0.00033393291786589	0.000301977845482991	phosphoribosylaminoimidazole-succinocarboxamide synthase [EC:6.3.2.6]
K01924	0.000444561021386161	0.000484310873414859	UDP-N-acetylmuramate--alanine ligase [EC:6.3.2.8]
K01925	0.000366214052887696	0.000315228647456811	UDP-N-acetylmuramoylalanine--D-glutamate ligase [EC:6.3.2.9]
K01926	2.24264883912024e-05	1.45699936854861e-05	redox-sensing transcriptional repressor
K01928	0.000391587905351886	0.000446320611129001	UDP-N-acetylmuramoyl-L-alanyl-D-glutamate--2,6-diaminopimelate ligase [EC:6.3.2.13]
K01929	0.000363401312901157	0.000345924465094943	UDP-N-acetylmuramoyl-tripeptide--D-alanyl-D-alanine ligase [EC:6.3.2.10]
K01932	1.87191443618458e-06	7.33505503654735e-07	gamma-polyglutamate synthase [EC:6.3.2.-]
K01933	0.000324490424831601	0.000308733713811079	phosphoribosylformylglycinamidine cyclo-ligase [EC:6.3.3.1]
K01934	0.000289776143247766	0.000299470566966318	5-formyltetrahydrofolate cyclo-ligase [EC:6.3.3.2]
K01935	0.000176164372973291	0.000172986424456997	dethiobiotin synthetase [EC:6.3.3.3]
K01937	0.000325345024987824	0.00029770958204441	CTP synthase [EC:6.3.4.2]
K01938	8.3000457099454e-05	5.36870872823592e-05	formate--tetrahydrofolate ligase [EC:6.3.4.3]
K01939	0.000327701696850354	0.000297988880701432	adenylosuccinate synthase [EC:6.3.4.4]
K01940	0.000349759941495673	0.000310956937198851	argininosuccinate synthase [EC:6.3.4.5]
K01941	0.000649691581928343	0.00073897268727953	urea carboxylase [EC:6.3.4.6]
K01945	0.000335298364995725	0.000298539340776186	phosphoribosylamine---glycine ligase [EC:6.3.4.13]
K01947	3.37326416167256e-08	6.95386673971025e-09	biotin---[acetyl-CoA-carboxylase] ligase / type III pantothenate kinase [EC:6.3.4.15 2.7.1.33]
K01949	1.22209493195591e-05	1.4613366097397e-05	glutamate---methylamine ligase [EC:6.3.4.12]
K01950	0.000274283565920466	0.000344502649037497	NAD+ synthase (glutamine-hydrolysing) [EC:6.3.5.1]
K01951	0.00057035403160216	0.000462982878088978	GMP synthase (glutamine-hydrolysing) [EC:6.3.5.2]
K01952	0.000647948042742114	0.000515325665956127	phosphoribosylformylglycinamidine synthase [EC:6.3.5.3]
K01953	0.000451901758954294	0.000412035186356381	asparagine synthase (glutamine-hydrolysing) [EC:6.3.5.4]
K01955	0.000418255605549327	0.000343176347794873	carbamoyl-phosphate synthase large subunit [EC:6.3.5.5]
K01956	0.000363708846828176	0.000338776024523257	carbamoyl-phosphate synthase small subunit [EC:6.3.5.5]
K01958	0.000709599196566295	0.000794179447383255	pyruvate carboxylase [EC:6.4.1.1]
K01959	0.000597283383365309	0.000693979060124756	pyruvate carboxylase subunit A [EC:6.4.1.1]
K01960	0.000213486876505828	0.000104348409321057	pyruvate carboxylase subunit B [EC:6.4.1.1]
K01961	0.000923619661709376	0.00102870252055607	acetyl-CoA carboxylase, biotin carboxylase subunit [EC:6.4.1.2 6.3.4.14]
K01962	0.000320412004430072	0.000313536706769905	acetyl-CoA carboxylase carboxyl transferase subunit alpha [EC:6.4.1.2 2.1.3.15]
K01963	0.000317546154779344	0.000315503751268455	acetyl-CoA carboxylase carboxyl transferase subunit beta [EC:6.4.1.2 2.1.3.15]
K01964	9.23507693109432e-06	3.55065694392837e-06	acetyl-CoA/propionyl-CoA carboxylase [EC:6.4.1.2 6.4.1.3]
K01965	0.000656236403367273	0.000680198481968233	propionyl-CoA carboxylase alpha chain [EC:6.4.1.3]
K01966	0.000430058786105185	0.0004008031845049	propionyl-CoA carboxylase beta chain [EC:6.4.1.3 2.1.3.15]
K01968	0.000820935949864183	0.00100143709112995	3-methylcrotonyl-CoA carboxylase alpha subunit [EC:6.4.1.4]
K01969	0.000324975189949004	0.000434120729981931	3-methylcrotonyl-CoA carboxylase beta subunit [EC:6.4.1.4]
K01971	0.000145066183995013	9.13821300782965e-05	bifunctional non-homologous end joining protein LigD [EC:6.5.1.1]
K01972	0.000319525287205502	0.00030312983953076	DNA ligase (NAD+) [EC:6.5.1.2]
K01974	3.35540922611857e-05	5.51947748481218e-05	RNA 3-terminal phosphate cyclase (ATP) [EC:6.5.1.4]
K01975	0.00011692955873438	0.000113406601019116	RNA 2,3-cyclic 3-phosphodiesterase [EC:3.1.4.58]
K01978	6.15032349477043e-07	5.98032539615081e-07	M1 RNA
K01989	5.81034133232736e-05	0.000122466550513811	putative ABC transport system substrate-binding protein
K01990	0.00438572814599486	0.00411724570374657	ABC-2 type transport system ATP-binding protein
K01991	0.000537287756553403	0.00046830577646077	polysaccharide biosynthesis/export protein
K01992	0.00134212169450345	0.00110316541513263	ABC-2 type transport system permease protein
K01993	0.000248303776021543	0.000231991917308691	HlyD family secretion protein
K01994	2.02801896110933e-06	3.51028974595787e-07	LuxR family transcriptional regulator, transcriptional regulator of spore coat protein
K01995	0.00242434640854861	0.00355621784920439	branched-chain amino acid transport system ATP-binding protein
K01996	0.0019697614093162	0.00268427518664537	branched-chain amino acid transport system ATP-binding protein
K01997	0.000959448203633915	0.00164797620364443	branched-chain amino acid transport system permease protein
K01998	0.00117274626623432	0.00196906394051346	branched-chain amino acid transport system permease protein
K01999	0.00113159668966634	0.00200078576635536	branched-chain amino acid transport system substrate-binding protein
K02000	0.000692670577144171	0.000701770754306054	glycine betaine/proline transport system ATP-binding protein [EC:3.6.3.32]
K02001	0.00022786240589982	0.000193510142794483	glycine betaine/proline transport system permease protein
K02002	0.000259804728520444	0.000203737677338824	glycine betaine/proline transport system substrate-binding protein
K02003	0.00504112516581868	0.00542393307264376	putative ABC transport system ATP-binding protein
K02004	0.00189055291636226	0.00155260062165926	putative ABC transport system permease protein
K02005	0.000646717186928864	0.000540504961799302	HlyD family secretion protein
K02006	0.000408390879891936	0.000308197289516544	cobalt/nickel transport system ATP-binding protein
K02007	0.000146663421111087	4.39283394397786e-05	cobalt/nickel transport system permease protein
K02008	0.000117660147355292	3.36194511031012e-05	cobalt/nickel transport system permease protein
K02009	8.58775164966873e-05	3.20720802826311e-05	cobalt/nickel transport protein
K02010	0.00241467443469697	0.00295433915348324	iron(III) transport system ATP-binding protein [EC:3.6.3.30]
K02011	0.000329246577056682	0.000388648410283609	iron(III) transport system permease protein
K02012	0.00031365112768303	0.000390063992597555	iron(III) transport system substrate-binding protein
K02013	0.00246752645047691	0.00246512028930049	iron complex transport system ATP-binding protein [EC:3.6.3.34]
K02014	0.00224502400322134	0.00181767253118574	iron complex outermembrane recepter protein
K02015	0.000728989643563996	0.000610847253576278	iron complex transport system permease protein
K02016	0.00122035879525284	0.000650268499253923	iron complex transport system substrate-binding protein
K02017	0.00147582241689367	0.00176053914120515	molybdate transport system ATP-binding protein [EC:3.6.3.29]
K02018	0.000370578683409457	0.000399558866333742	molybdate transport system permease protein
K02019	0.000205084158365612	0.0003021484808773	molybdate transport system regulatory protein
K02020	0.000303913315004583	0.000323040290165924	molybdate transport system substrate-binding protein
K02021	4.7488551853687e-05	4.19938780761552e-06	putative ABC transport system ATP-binding protein
K02022	0.000148405318319911	0.000126209874656657	HlyD family secretion protein
K02024	1.53255029195728e-05	7.02594085885357e-05	maltoporin
K02025	0.000502936839794723	0.000409919137223883	multiple sugar transport system permease protein
K02026	0.000557788631100907	0.000468856605432958	multiple sugar transport system permease protein
K02027	0.000349391390188974	0.00031324917272456	multiple sugar transport system substrate-binding protein
K02028	0.00260335153735536	0.00318165637815055	polar amino acid transport system ATP-binding protein [EC:3.6.3.21]
K02029	0.00120478585167666	0.00182815975861713	polar amino acid transport system permease protein
K02030	0.000828081092242086	0.00122043200985812	polar amino acid transport system substrate-binding protein
K02031	0.00484849560688086	0.00555323994566405	peptide/nickel transport system ATP-binding protein
K02032	0.00447359337420506	0.00527795621904459	peptide/nickel transport system ATP-binding protein
K02033	0.000990004078310078	0.000972641064703286	peptide/nickel transport system permease protein
K02034	0.00141411183372399	0.00131330710286246	peptide/nickel transport system permease protein
K02035	0.00122423572237046	0.00116973635254183	peptide/nickel transport system substrate-binding protein
K02036	0.000777121308955495	0.000953364083737906	phosphate transport system ATP-binding protein [EC:3.6.3.27]
K02037	0.000323829248247788	0.00031511382952762	phosphate transport system permease protein
K02038	0.000377362595506398	0.000377689065662364	phosphate transport system permease protein
K02039	0.000267163944533468	0.000293885320586127	phosphate transport system protein
K02040	0.000467270886376791	0.000408167773295426	phosphate transport system substrate-binding protein
K02041	0.000997917725173772	0.00134110024118518	phosphonate transport system ATP-binding protein [EC:3.6.3.28]
K02042	0.000184953844491953	0.000266330176392583	phosphonate transport system permease protein
K02043	6.49377139907425e-05	0.000138653834674082	GntR family transcriptional regulator, phosphonate transport system regulatory protein
K02044	0.000216966955574576	0.000333528734273991	phosphonate transport system substrate-binding protein
K02045	0.000829925437931679	0.000882356685988555	sulfate transport system ATP-binding protein [EC:3.6.3.25]
K02046	0.000116969180762107	0.000161431011919162	sulfate transport system permease protein
K02047	0.0001331574024809	0.000159831799096297	sulfate transport system permease protein
K02048	0.000110544710082854	0.000271671215752887	sulfate transport system substrate-binding protein
K02049	0.00336926913030592	0.00384390047611362	NitT/TauT family transport system ATP-binding protein
K02050	0.000549186342025297	0.000590436596306801	NitT/TauT family transport system permease protein
K02051	0.000599365277176055	0.000659093110020437	NitT/TauT family transport system substrate-binding protein
K02052	0.00214096829919763	0.00250720359813666	putative spermidine/putrescine transport system ATP-binding protein
K02053	0.000313129634206524	0.000393996801954022	putative spermidine/putrescine transport system permease protein
K02054	0.000284042786564287	0.000373151002955852	putative spermidine/putrescine transport system permease protein
K02055	0.000281885008741278	0.000437310832149441	putative spermidine/putrescine transport system substrate-binding protein
K02056	0.000968649698720444	0.00104608679771922	simple sugar transport system ATP-binding protein [EC:3.6.3.17]
K02057	0.000589373141731013	0.000732373381538666	simple sugar transport system permease protein
K02058	0.000212578349276628	0.000337448749936228	simple sugar transport system substrate-binding protein
K02062	0.000382291114137113	0.000371449035905116	thiamine transport system ATP-binding protein
K02063	8.00433193391223e-05	6.85399569048299e-05	thiamine transport system permease protein
K02064	7.3086936798329e-05	7.47235771869765e-05	thiamine transport system substrate-binding protein
K02065	0.000880367116026317	0.00084256122121566	phospholipid/cholesterol/gamma-HCH transport system ATP-binding protein
K02066	0.000453459768025881	0.000510082995715403	phospholipid/cholesterol/gamma-HCH transport system permease protein
K02067	0.000433662091799849	0.000469994102149131	phospholipid/cholesterol/gamma-HCH transport system substrate-binding protein
K02068	0.000177439307167371	0.000227132271299508	putative ABC transport system ATP-binding protein
K02069	4.15334699470425e-05	3.07727918796304e-05	putative ABC transport system permease protein
K02071	0.0012713164469727	0.00146835311645161	D-methionine transport system ATP-binding protein
K02072	6.75149598378793e-05	9.78150074240591e-05	D-methionine transport system permease protein
K02073	7.54784349111912e-05	0.00010285867073505	D-methionine transport system substrate-binding protein
K02074	0.000373614127246266	0.000450826415157055	zinc/manganese transport system ATP-binding protein
K02075	9.74064183744715e-05	0.000106580666876962	zinc/manganese transport system permease protein
K02076	9.37385991546102e-07	9.64773446387846e-07	Fur family transcriptional regulator, zinc uptake regulator
K02077	0.000118248324815634	0.000114145309252383	zinc/manganese transport system substrate-binding protein
K02078	0.00063839212724603	0.000531607533031213	acyl carrier protein
K02079	7.71013965612132e-06	1.13793887603004e-06	N-acetylgalactosamine-6-phosphate deacetylase [EC:3.5.1.25]
K02080	1.10206370615263e-05	1.27569965571613e-06	galactosamine-6-phosphate isomerase [EC:5.3.1.-]
K02081	6.87712773962039e-05	5.26222335267468e-05	DeoR family transcriptional regulator, aga operon transcriptional repressor
K02082	1.0930518906864e-05	5.31039878875733e-06	tagatose-6-phosphate ketose/aldose isomerase [EC:5.-.-.-]
K02083	8.56782009496922e-05	9.43877528480184e-05	allantoate deiminase [EC:3.5.3.9]
K02086	3.16505699970599e-07	1.0537506920429e-06	DNA replication protein
K02092	9.58599842712046e-06	1.39077334794205e-08	allophycocyanin alpha subunit
K02093	1.84198527761532e-05	2.7815466958841e-08	allophycocyanin beta subunit
K02094	9.37558242268278e-06	1.39077334794205e-08	phycobilisome core linker protein
K02095	9.66727055901564e-06	1.39077334794205e-08	allophycocyanin-B
K02096	1.8484177062844e-05	2.7815466958841e-08	phycobilisome core-membrane linker protein
K02097	1.88031497225237e-05	2.7815466958841e-08	phycobilisome core component
K02099	8.71543183784868e-06	7.54247974195304e-06	AraC family transcriptional regulator, arabinose operon regulatory protein
K02100	0.000119508780745696	3.41970091769702e-05	MFS transporter, SP family, arabinose:H+ symporter
K02101	2.48001202982664e-09	1.25987703284162e-08	arabinose operon protein AraL
K02103	1.90856180352539e-05	1.82142097835419e-05	GntR family transcriptional regulator, arabinose operon transcriptional repressor
K02106	3.70482442079102e-05	5.67288515469644e-05	short-chain fatty acids transporter
K02107	2.17558220549112e-05	3.57234297357137e-06	V/A-type H+/Na+-transporting ATPase subunit G/H
K02108	0.000356840241154724	0.000373853715842061	F-type H+-transporting ATPase subunit a
K02109	0.000480865645958147	0.000468443524411537	F-type H+-transporting ATPase subunit b
K02110	0.000367174306091358	0.000385468513130095	F-type H+-transporting ATPase subunit c
K02111	0.000431822792057747	0.000469064392287272	F-type H+-transporting ATPase subunit alpha [EC:3.6.3.14]
K02112	0.000361246817104772	0.000379313448415308	F-type H+-transporting ATPase subunit beta [EC:3.6.3.14]
K02113	0.000297995690222098	0.00029872822714555	F-type H+-transporting ATPase subunit delta
K02114	0.000355570571891598	0.000373309895371352	F-type H+-transporting ATPase subunit epsilon
K02115	0.000357290682022463	0.000377708322536184	F-type H+-transporting ATPase subunit gamma
K02116	0.000215312491526475	0.000321867701550725	ATP synthase protein I
K02117	5.68411555760842e-05	3.52771516130611e-05	V/A-type H+/Na+-transporting ATPase subunit A [EC:3.6.3.14 3.6.3.15]
K02118	6.62064092964639e-05	3.03735860675374e-05	V/A-type H+/Na+-transporting ATPase subunit B
K02119	2.51509327970247e-05	1.71756183681073e-05	V/A-type H+/Na+-transporting ATPase subunit C
K02120	6.02493993437208e-05	2.90207025179252e-05	V/A-type H+/Na+-transporting ATPase subunit D
K02121	4.02886946323599e-05	2.56963518353102e-05	V/A-type H+/Na+-transporting ATPase subunit E
K02122	2.63736756822946e-05	8.88918472057262e-06	V/A-type H+/Na+-transporting ATPase subunit F
K02123	5.60647768971618e-05	2.90055958419045e-05	V/A-type H+/Na+-transporting ATPase subunit I
K02124	4.38329778369207e-05	2.88973872810744e-05	V/A-type H+/Na+-transporting ATPase subunit K
K02160	0.000336454552422011	0.000317785398214077	acetyl-CoA carboxylase biotin carboxyl carrier protein
K02164	4.60953373643146e-05	8.37879543203638e-06	nitric oxide reductase NorE protein
K02167	6.47869623736756e-05	4.36619282716946e-05	TetR/AcrR family transcriptional regulator, transcriptional repressor of bet genes
K02168	0.000207352000115732	0.00023722748913601	choline/glycine/proline betaine transport protein
K02169	0.000408270478468658	0.000361019436443568	malonyl-CoA O-methyltransferase [EC:2.1.1.197]
K02170	5.57913819208775e-05	9.33877542804233e-05	pimeloyl-[acyl-carrier protein] methyl ester esterase [EC:3.1.1.85]
K02171	3.87515599145837e-05	4.80719090693488e-05	BlaI family transcriptional regulator, penicillinase repressor
K02172	1.60044554638005e-05	8.98588530858519e-06	bla regulator protein blaR1
K02173	8.146319636656e-06	4.70316372928907e-06	putative kinase
K02182	0.000112930677667437	0.000103144194584149	carnitine-CoA ligase [EC:6.2.1.48]
K02183	3.43210016449243e-10	0	calmodulin
K02188	7.06458326227259e-05	6.14460591782811e-05	cobalt-precorrin-5B (C1)-methyltransferase [EC:2.1.1.195]
K02189	8.02902185069237e-05	0.000148971110259535	cobalt-precorrin 5A hydrolase [EC:3.7.1.12]
K02190	5.77088280228287e-05	1.46566718609986e-05	sirohydrochlorin cobaltochelatase [EC:4.99.1.3]
K02191	3.39870957857912e-05	8.07954113721285e-06	cobalt-precorrin-6B (C15)-methyltransferase [EC:2.1.1.196]
K02192	8.27330073249307e-05	0.000146604169824811	bacterioferritin-associated ferredoxin
K02193	0.000338079636234686	0.000438237003647234	heme exporter protein A [EC:3.6.3.41]
K02194	0.000149893240907571	0.000225539620086433	heme exporter protein B
K02195	0.000175821413773457	0.0002295923835141	heme exporter protein C
K02196	6.62093865652407e-05	0.000148069052279173	heme exporter protein D
K02197	0.000157339277272452	0.000226156327828932	cytochrome c-type biogenesis protein CcmE
K02198	0.000171657630091961	0.000260938048161826	cytochrome c-type biogenesis protein CcmF
K02199	0.000444323294384083	0.000642647888596745	cytochrome c biogenesis protein CcmG, thiol:disulfide interchange protein DsbE
K02200	0.000281099020038992	0.000412401193303939	cytochrome c-type biogenesis protein CcmH
K02201	2.31285111564947e-05	3.15241958866864e-06	pantetheine-phosphate adenylyltransferase [EC:2.7.7.3]
K02203	2.1182045962473e-05	5.2989829437764e-05	phosphoserine / homoserine phosphotransferase [EC:3.1.3.3 2.7.1.39]
K02204	0.000119976292578499	0.000205199540337623	homoserine kinase type II [EC:2.7.1.39]
K02205	9.00167893075239e-06	1.06751016614615e-05	arginine/ornithine permease
K02217	0.000105296895280362	4.0460069872327e-05	ferritin [EC:1.16.3.2]
K02221	0.000211250302142772	0.000242666803789111	YggT family protein
K02224	0.000205161943298526	0.00025930177107886	cobyrinic acid a,c-diamide synthase [EC:6.3.5.9 6.3.5.11]
K02225	4.63382283265997e-05	3.83348454818272e-05	cobalamin biosynthetic protein CobC
K02226	0.000127049701442936	0.00018434473774638	alpha-ribazole phosphatase [EC:3.1.3.73]
K02227	0.00020282286275779	0.000293769826148957	adenosylcobinamide-phosphate synthase [EC:6.3.1.10]
K02228	2.52803548525458e-05	5.72698421851636e-05	precorrin-6A synthase [EC:2.1.1.152]
K02229	2.87086964940669e-05	5.56907182012936e-05	precorrin-3B synthase [EC:1.14.13.83]
K02230	0.000173644071720263	0.00023397122152697	cobaltochelatase CobN [EC:6.6.1.2]
K02231	0.000130248133027018	0.000168853367136446	adenosylcobinamide kinase / adenosylcobinamide-phosphate guanylyltransferase [EC:2.7.1.156 2.7.7.62]
K02232	0.000201921204438278	0.000228984074648501	adenosylcobyric acid synthase [EC:6.3.5.10]
K02233	0.000154590450084498	0.000176149489357766	adenosylcobinamide-GDP ribazoletransferase [EC:2.7.8.26]
K02234	0.000257433167286853	0.000273465895342628	cobalamin biosynthesis protein CobW
K02236	1.13878549491551e-05	1.93468686842822e-06	leader peptidase (prepilin peptidase) / N-methyltransferase [EC:3.4.23.43 2.1.1.-]
K02237	0.000190300222906984	0.000216060785477162	competence protein ComEA
K02238	0.000342301920139449	0.000312516758698793	competence protein ComEC
K02239	1.87090630174811e-05	8.21461273269913e-08	competence protein ComER
K02240	2.55036545537041e-07	5.65168614049394e-07	competence protein ComFA
K02241	3.96754926643879e-07	1.48276074089451e-06	competence protein ComFB
K02242	0.000136422483370241	7.37291744634377e-05	competence protein ComFC
K02243	0.000137412391804377	0.000237019036325457	competence protein ComGA
K02244	1.54458078125518e-07	4.59769756899091e-07	competence protein ComGB
K02245	9.42617000651349e-08	3.09385727860961e-07	competence protein ComGC
K02246	1.89789705265492e-06	1.40350821123719e-06	competence protein ComGD
K02247	2.47803316126333e-09	1.98681906848864e-09	competence protein ComGE
K02248	3.47122058768234e-06	8.64600698929222e-07	competence protein ComGF
K02249	4.91863772268016e-09	5.07742650835986e-09	competence protein ComGG
K02250	6.94135464611318e-08	2.72379109799817e-07	competence protein ComK
K02251	7.11556860681084e-08	4.17934415164404e-08	competence protein ComQ
K02253	6.24309759316536e-09	6.18121487974244e-09	competence protein ComX
K02254	2.3861057216404e-08	7.60610532279995e-09	competence protein ComZ
K02255	3.13792015039308e-09	1.99197899706967e-08	ferritin-like protein 2
K02257	0.000294449001413246	0.000241832735097633	heme o synthase [EC:2.5.1.141]
K02258	0.000144620529838747	0.000182119045141015	cytochrome c oxidase assembly protein subunit 11
K02259	0.000251796909579615	0.000217509943357777	cytochrome c oxidase assembly protein subunit 15
K02274	0.000354220041569134	0.000291957673472031	cytochrome c oxidase subunit I [EC:1.9.3.1]
K02275	0.00036252930271757	0.000324685282651395	cytochrome c oxidase subunit II [EC:1.9.3.1]
K02276	0.000373470771539904	0.000272619034943492	cytochrome c oxidase subunit III [EC:1.9.3.1]
K02277	2.38612632821005e-05	9.75763596313552e-06	cytochrome c oxidase subunit IV [EC:1.9.3.1]
K02278	0.000140496483662812	0.000163479549382969	prepilin peptidase CpaA [EC:3.4.23.43]
K02279	0.000137358786008246	0.000156620206631635	pilus assembly protein CpaB
K02280	0.00020498356556248	0.000221386053258042	pilus assembly protein CpaC
K02281	5.0692430214624e-05	6.34217364860302e-05	pilus assembly protein CpaD
K02282	0.000166170732285421	0.000161329186771418	pilus assembly protein CpaE
K02283	0.000298060348592044	0.000416263895579677	pilus assembly protein CpaF
K02284	9.76290636657963e-06	1.39077334794205e-08	phycocyanin alpha chain
K02285	1.87980244529448e-05	2.7815466958841e-08	phycocyanin beta chain
K02286	3.62550587296191e-05	5.5630933917682e-08	phycocyanin-associated rod linker protein
K02287	1.86343819171018e-05	2.7815466958841e-08	phycocyanin-associated, rod
K02288	2.07350102631132e-05	1.5743554298704e-06	phycocyanobilin lyase subunit alpha [EC:4.4.1.32]
K02289	9.38107378294597e-06	1.39077334794205e-08	phycocyanobilin lyase subunit beta [EC:4.4.1.32]
K02290	1.91756362263369e-05	2.7815466958841e-08	phycobilisome rod-core linker protein
K02291	0.000271677402915395	0.000342846176469085	15-cis-phytoene synthase [EC:2.5.1.32]
K02292	2.14284832519458e-05	5.08096058398114e-06	beta-carotene ketolase (CrtO type)
K02293	1.97883560753834e-05	9.79888975762862e-07	15-cis-phytoene desaturase [EC:1.3.5.5]
K02294	4.70225179336779e-05	4.6037909181996e-05	beta-carotene hydroxylase [EC:1.14.13.-]
K02297	2.71649372769681e-05	2.6762862551162e-05	cytochrome o ubiquinol oxidase subunit II [EC:1.10.3.10]
K02298	7.85848377815739e-05	8.93684836759351e-05	cytochrome o ubiquinol oxidase subunit I [EC:1.10.3.10]
K02299	2.85939928883344e-05	2.62766221953729e-05	cytochrome o ubiquinol oxidase subunit III
K02300	2.12579085154343e-05	2.3575080314402e-05	cytochrome o ubiquinol oxidase subunit IV
K02302	0.000409858209375508	0.000456217825455515	uroporphyrin-III C-methyltransferase / precorrin-2 dehydrogenase / sirohydrochlorin ferrochelatase [EC:2.1.1.107 1.3.1.76 4.99.1.4]
K02303	0.000463065443572708	0.000428634023630248	uroporphyrin-III C-methyltransferase [EC:2.1.1.107]
K02304	0.00015198473445366	8.6635420718634e-05	precorrin-2 dehydrogenase / sirohydrochlorin ferrochelatase [EC:1.3.1.76 4.99.1.4]
K02305	8.15872169345011e-05	4.31370159885757e-05	nitric oxide reductase subunit C
K02313	0.000331638475409902	0.000312432986396419	chromosomal replication initiator protein
K02314	0.000338952383175694	0.00030250937325692	replicative DNA helicase [EC:3.6.4.12]
K02315	9.25967082783772e-05	0.000179639590993878	DNA replication protein DnaC
K02316	0.000340935101155873	0.000419742010329854	DNA primase [EC:2.7.7.-]
K02317	3.13792015039308e-09	5.24752184302358e-08	DNA replication protein DnaT
K02319	4.35951769480802e-05	3.93913371248786e-06	DNA polymerase, archaea type [EC:2.7.7.7]
K02322	2.31370389159623e-05	3.15241958866864e-06	DNA polymerase II large subunit [EC:2.7.7.7]
K02323	2.3966126641973e-05	3.20805052258632e-06	DNA polymerase II small subunit [EC:2.7.7.7]
K02334	1.51742999557117e-06	2.758694300818e-06	DNA polymerase bacteriophage-type [EC:2.7.7.7]
K02335	0.000361980162827327	0.000345002041349011	DNA polymerase I [EC:2.7.7.7]
K02336	8.45925223685659e-06	9.75752762773377e-06	DNA polymerase II [EC:2.7.7.7]
K02337	0.000428975298602742	0.000321274082710055	DNA polymerase III subunit alpha [EC:2.7.7.7]
K02338	0.000336414683847667	0.000305288030900422	DNA polymerase III subunit beta [EC:2.7.7.7]
K02339	0.000134945018153581	0.00019737993093994	DNA polymerase III subunit chi [EC:2.7.7.7]
K02340	0.000325947163419572	0.000301702659528164	DNA polymerase III subunit delta [EC:2.7.7.7]
K02341	0.000337801528402547	0.000305804229052165	DNA polymerase III subunit delta [EC:2.7.7.7]
K02342	0.000798636080568274	0.000767813536130526	DNA polymerase III subunit epsilon [EC:2.7.7.7]
K02343	0.000364374106623618	0.000329832700531539	DNA polymerase III subunit gamma/tau [EC:2.7.7.7]
K02344	3.15745951429252e-08	6.70145029597962e-08	DNA polymerase III subunit psi [EC:2.7.7.7]
K02345	1.91870742529243e-08	2.94095686758044e-08	DNA polymerase III subunit theta [EC:2.7.7.7]
K02346	0.0004067750840679	0.000327519451716759	DNA polymerase IV [EC:2.7.7.7]
K02347	5.67478550328877e-05	5.36566804346028e-05	DNA polymerase (family X)
K02348	0.000146087995246028	0.000168276872241214	ElaA protein
K02351	6.8991562103968e-05	3.60526699795135e-05	putative membrane protein
K02352	1.22889948165072e-06	1.66342382797694e-06	lactonase [EC:3.1.1.-]
K02355	0.000443921152255338	0.000472281071822126	elongation factor G
K02356	0.000334489607455529	0.000319076903802599	elongation factor P
K02357	0.000304228412516371	0.000306000869686942	elongation factor Ts
K02358	0.000480063954227179	0.000486608989354457	elongation factor Tu
K02361	0.000108516703205704	4.7411573067318e-05	isochorismate synthase [EC:5.4.4.2]
K02362	4.73966320689653e-06	8.73530339939291e-06	enterobactin synthetase component D [EC:6.3.2.14 2.7.8.-]
K02363	5.80727097482748e-05	9.21478857874614e-05	2,3-dihydroxybenzoate-AMP ligase [EC:6.3.2.14 2.7.7.58]
K02364	0.000279754756991291	9.97606904096909e-05	enterobactin synthetase component F [EC:6.3.2.14]
K02371	0.00026483898418225	0.000256002576841385	enoyl-[acyl-carrier protein] reductase II [EC:1.3.1.9]
K02372	0.000461541044284818	0.000431635958774937	3-hydroxyacyl-[acyl-carrier-protein] dehydratase [EC:4.2.1.59]
K02377	0.000195220327845963	0.000207026903889313	GDP-L-fucose synthase [EC:1.1.1.271]
K02379	0.000177615691546651	0.000168611355238998	FdhD protein
K02380	2.11606395229996e-05	1.85403848788528e-05	FdhE protein
K02381	8.48793137407917e-07	2.75475500621802e-06	FdrA protein
K02383	9.88444847373819e-08	1.52985068273625e-07	flagellar protein FlbB
K02385	5.38956939639237e-06	6.04710160116811e-06	flagellar protein FlbD
K02386	0.000127342805488596	0.000150449424530031	flagella basal body P-ring formation protein FlgA
K02387	0.000173956223673244	0.000156265548819153	flagellar basal-body rod protein FlgB
K02388	0.00016903382517323	0.000148609636841465	flagellar basal-body rod protein FlgC
K02389	0.000165684975719424	0.000154157691825707	flagellar basal-body rod modification protein FlgD
K02390	0.000253207369080708	0.000211229357366021	flagellar hook protein FlgE
K02391	0.000180063128948698	0.00018725873568315	flagellar basal-body rod protein FlgF
K02392	0.000305441297385623	0.000288156495713496	flagellar basal-body rod protein FlgG
K02393	0.000143043366626758	0.00014225557669528	flagellar L-ring protein precursor FlgH
K02394	0.000149227765180758	0.000141460205442823	flagellar P-ring protein precursor FlgI
K02395	0.000119794425031909	0.000124666482728779	flagellar protein FlgJ
K02396	0.000170309661698651	0.000181583755143302	flagellar hook-associated protein 1 FlgK
K02397	0.000151285965854134	0.000146991423634909	flagellar hook-associated protein 3 FlgL
K02398	9.27845883511421e-05	0.000110731527873837	negative regulator of flagellin synthesis FlgM
K02399	1.52492650505786e-05	1.12093970901204e-05	flagella synthesis protein FlgN
K02400	0.000169504254500626	0.000167894859369759	flagellar biosynthesis protein FlhA
K02401	0.000181860493469317	0.000172966294394775	flagellar biosynthetic protein FlhB
K02402	5.05412742664662e-05	8.2401479715728e-05	flagellar transcriptional activator FlhC
K02403	5.20918671045384e-05	8.39005216811426e-05	flagellar transcriptional activator FlhD
K02404	0.000104162841450784	0.000130990142845473	flagellar biosynthesis protein FlhF
K02405	0.000131119828574095	0.000160009632345793	RNA polymerase sigma factor for flagellar operon FliA
K02406	0.000270343412798517	0.000280854646320707	flagellin
K02407	0.000116570113836763	0.00011916760931479	flagellar hook-associated protein 2
K02408	0.000152475641417343	0.000153573394972393	flagellar hook-basal body complex protein FliE
K02409	0.000163076293704621	0.000148583652987207	flagellar M-ring protein FliF
K02410	0.000159445146683795	0.000147235031351395	flagellar motor switch protein FliG
K02411	0.000154578003413451	0.000151463633141854	flagellar assembly protein FliH
K02412	0.000197338265370988	0.000203094603084127	flagellum-specific ATP synthase [EC:3.6.3.14]
K02413	6.01959848003791e-05	8.87150924105302e-05	flagellar FliJ protein
K02414	7.35861737853171e-05	9.7212132777103e-05	flagellar hook-length control protein FliK
K02415	0.000137362545303619	0.00013873773407053	flagellar FliL protein
K02416	0.000134396491420468	0.000143821184486746	flagellar motor switch protein FliM
K02417	0.000166558010259143	0.000148497081000562	flagellar motor switch protein FliN/FliY
K02418	0.000103796125568019	0.000120739717974531	flagellar protein FliO/FliZ
K02419	0.000167857553078682	0.000176227754182138	flagellar biosynthetic protein FliP
K02420	0.000157918681951122	0.000150443561796298	flagellar biosynthetic protein FliQ
K02421	0.000146058124252239	0.000145856609059437	flagellar biosynthetic protein FliR
K02422	0.000106413417395662	0.000116889835959751	flagellar protein FliS
K02423	5.06153594789787e-05	8.04013522077605e-05	flagellar protein FliT
K02424	3.93027365476687e-05	9.2651454683217e-05	cystine transport system substrate-binding protein
K02425	8.72734041828075e-09	2.31822119742593e-08	regulator of sigma S factor FliZ
K02426	0.000216199054678024	0.000145554624120898	cysteine desulfuration protein SufE
K02427	0.000191563479071499	0.000251617914285723	23S rRNA (uridine2552-2-O)-methyltransferase [EC:2.1.1.166]
K02428	0.000486999699018162	0.00038501578365172	XTP/dITP diphosphohydrolase [EC:3.6.1.66]
K02429	0.000167329924220398	9.04738343656791e-05	MFS transporter, FHS family, L-fucose permease
K02430	5.16274280750138e-06	1.8257192925798e-06	DeoR family transcriptional regulator, L-fucose operon activator
K02431	8.00088944932275e-05	9.05114590290457e-05	L-fucose mutarotase [EC:5.1.3.29]
K02433	0.000685440582991709	0.000734021450359315	aspartyl-tRNA(Asn)/glutamyl-tRNA(Gln) amidotransferase subunit A [EC:6.3.5.6 6.3.5.7]
K02434	0.000273739252125961	0.000274166168003383	aspartyl-tRNA(Asn)/glutamyl-tRNA(Gln) amidotransferase subunit B [EC:6.3.5.6 6.3.5.7]
K02435	0.000261266280785915	0.000272620798056145	aspartyl-tRNA(Asn)/glutamyl-tRNA(Gln) amidotransferase subunit C [EC:6.3.5.6 6.3.5.7]
K02436	2.68099975249396e-06	2.6361166495656e-06	DeoR family transcriptional regulator, galactitol utilization operon repressor
K02437	0.0003122422405708	0.000288766527952696	glycine cleavage system H protein
K02438	0.000107021487140966	0.000175199550719616	glycogen debranching enzyme [EC:3.2.1.196]
K02439	5.98019811767238e-06	4.03633080261208e-05	thiosulfate sulfurtransferase [EC:2.8.1.1]
K02440	0.000182437923769396	5.54341386735926e-05	glycerol uptake facilitator protein
K02441	4.08637546712946e-05	2.78040763688275e-05	GlpG protein
K02442	5.47145373068594e-06	2.17855091441881e-05	membrane protein GlpM
K02443	2.12854636722312e-06	5.14050292253819e-06	glycerol uptake operon antiterminator
K02444	0.000161183877483221	0.000117168740300859	DeoR family transcriptional regulator, glycerol-3-phosphate regulon repressor
K02445	1.52960732405258e-05	1.05239130977871e-05	MFS transporter, OPA family, glycerol-3-phosphate transporter
K02446	0.00011752445019417	0.000105491937481871	fructose-1,6-bisphosphatase II [EC:3.1.3.11]
K02448	9.81373563197129e-05	0.000154085029284735	nitric oxide reductase NorD protein
K02450	0.000136137338033381	0.000201875232490868	general secretion pathway protein A
K02451	4.5072138664031e-05	7.80224098100111e-05	general secretion pathway protein B
K02452	7.93296253795876e-05	0.00011134209282947	general secretion pathway protein C
K02453	0.000257782746831023	0.000270940961525998	general secretion pathway protein D
K02454	0.000466133687392528	0.000728617653715015	general secretion pathway protein E
K02455	0.000180775245903044	0.000204382690536317	general secretion pathway protein F
K02456	0.000653038611416633	0.000862282007845597	general secretion pathway protein G
K02457	0.000186023522176594	0.000279073281716915	general secretion pathway protein H
K02458	0.000112222723378317	0.000185440055500154	general secretion pathway protein I
K02459	0.000147366600236822	0.000222078197463993	general secretion pathway protein J
K02460	8.77915711161552e-05	0.000149934211540827	general secretion pathway protein K
K02461	8.11073677330659e-05	0.000146540960845237	general secretion pathway protein L
K02462	6.09345302326703e-05	0.000114367532129175	general secretion pathway protein M
K02463	5.82929524148957e-05	0.000108184144076307	general secretion pathway protein N
K02464	2.55623945794236e-05	4.00493425669679e-05	general secretion pathway protein O [EC:3.4.23.43 2.1.1.-]
K02465	7.84480037598271e-10	2.38380734504644e-09	general secretion pathway protein S
K02466	4.26757140453459e-07	3.35049315293849e-07	glucitol operon activator protein
K02467	4.44305618347206e-06	3.52668656542727e-06	arabinose 5-phosphate isomerase [EC:5.3.1.13]
K02468	6.40345552401264e-06	5.24959317848059e-06	DeoR family transcriptional regulator, glucitol operon repressor
K02469	0.000532352428574013	0.000552901726022837	DNA gyrase subunit A [EC:5.99.1.3]
K02470	0.0005153484927699	0.000559515272371681	DNA gyrase subunit B [EC:5.99.1.3]
K02471	0.000167717384280282	0.000255653957410154	vitamin B12/bleomycin/antimicrobial peptide transport system ATP-binding/permease protein
K02472	9.54414719715063e-05	7.06534128709612e-05	UDP-N-acetyl-D-mannosaminuronic acid dehydrogenase [EC:1.1.1.336]
K02473	0.000136305902306728	9.23033715502429e-05	UDP-N-acetylglucosamine 4-epimerase [EC:5.1.3.7]
K02474	0.000240692930780298	0.000151952467163176	UDP-N-acetyl-D-galactosamine dehydrogenase [EC:1.1.1.-]
K02475	4.69073576787997e-06	6.2203655760498e-06	two-component system, CitB family, response regulator
K02476	1.50458304042963e-05	4.99911358397367e-05	two-component system, CitB family, sensor kinase [EC:2.7.13.3]
K02477	0.00128981966906365	0.000701612013348634	two-component system, LytTR family, response regulator
K02478	0.000382153397455116	0.000245150541585936	two-component system, LytTR family, sensor kinase [EC:2.7.13.3]
K02479	0.0001691793435537	6.83394050451988e-05	two-component system, NarL family, response regulator
K02480	0.000347231008252746	0.000373459446405747	two-component system, NarL family, sensor kinase [EC:2.7.13.3]
K02481	0.00156163223152168	0.00172204732389866	two-component system, NtrC family, response regulator
K02482	0.00156020794038373	0.000717548792638937	two-component system, NtrC family, sensor kinase [EC:2.7.13.3]
K02483	0.00292708528222148	0.00336446762857969	two-component system, OmpR family, response regulator
K02484	0.00137324683127482	0.00140969742632781	two-component system, OmpR family, sensor kinase [EC:2.7.13.3]
K02485	0.000157004874487362	0.000120515484954363	two-component system, response regulator
K02486	1.77825170389461e-05	5.53064771101771e-05	two-component system, sensor kinase [EC:2.7.13.3]
K02487	0.000213976564070001	0.00022398607581871	type IV pili sensor histidine kinase and response regulator
K02488	0.00163518890924158	0.00218163021786846	two-component system, cell cycle response regulator [EC:2.7.7.65]
K02489	3.25869899407398e-05	1.28511721986735e-05	two-component system, glycerol uptake and utilization sensor kinase [EC:2.7.13.3]
K02490	4.81326035563863e-05	3.69224778728591e-05	two-component system, response regulator, stage 0 sporulation protein F
K02491	5.34183883394543e-05	4.97616242859074e-05	two-component system, sporulation sensor kinase A [EC:2.7.13.3]
K02492	0.000259144121074652	0.000233815575079318	glutamyl-tRNA reductase [EC:1.2.1.70]
K02493	0.000426646660754134	0.000377511837015867	release factor glutamine methyltransferase [EC:2.1.1.297]
K02494	6.48390719867034e-05	0.000142419996026416	outer membrane lipoprotein LolB
K02495	0.000410391563307185	0.000526942292238436	oxygen-independent coproporphyrinogen III oxidase [EC:1.3.98.3]
K02496	6.33697788357753e-05	0.000123729811999819	uroporphyrin-III C-methyltransferase [EC:2.1.1.107]
K02497	1.02359290191917e-07	2.37553515786148e-07	HemX protein
K02498	0.000108225007097522	0.000152760491688329	HemY protein
K02499	0.000144103034986278	0.000144723355720295	tetrapyrrole methylase family protein / MazG family protein
K02500	0.000395589785270388	0.000365842416647891	cyclase [EC:4.1.3.-]
K02501	0.000372452607458552	0.000353139885878733	glutamine amidotransferase [EC:2.4.2.-]
K02502	0.000169692441304267	0.000245269913755024	ATP phosphoribosyltransferase regulatory subunit
K02503	0.00037518053303136	0.000368552874156827	histidine triad (HIT) family protein
K02504	0.00014137261174443	0.000182069492321806	protein transport protein HofB
K02505	6.29750402983342e-06	2.51902180375108e-05	protein transport protein HofC
K02506	1.19663097483703e-07	7.3733128080854e-08	leader peptidase HopD [EC:3.4.23.43]
K02507	1.4916901250111e-05	1.43011305285174e-05	protein transport protein HofQ
K02508	7.81141702051227e-06	5.72254809484275e-06	AraC family transcriptional regulator, 4-hydroxyphenylacetate 3-monooxygenase operon regulatory protein
K02509	8.98526594841939e-05	4.74404716972537e-05	2-oxo-hept-3-ene-1,7-dioate hydratase [EC:4.2.1.-]
K02510	0.000204195580207843	0.000190609666988591	4-hydroxy-2-oxoheptanedioate aldolase [EC:4.1.2.52]
K02511	2.32398590530663e-05	2.91906423775559e-05	MFS transporter, ACS family, 4-hydroxyphenylacetate permease
K02517	0.000329826538041586	0.00040147134514946	Kdo2-lipid IVA lauroyltransferase [EC:2.3.1.241]
K02518	0.000354580169691648	0.000367008812831886	translation initiation factor IF-1
K02519	0.000331674215803985	0.000305595741275088	translation initiation factor IF-2
K02520	0.00029147782436227	0.000292561387835743	translation initiation factor IF-3
K02521	5.81964076166556e-05	4.54194030222044e-05	LysR family transcriptional regulator, positive regulator for ilvC
K02523	0.000344472209375583	0.000302726369121148	octaprenyl-diphosphate synthase [EC:2.5.1.90]
K02525	3.00547275395205e-05	5.07512290862011e-05	LacI family transcriptional regulator, kdg operon repressor
K02526	7.41803157106688e-06	1.27527069006126e-05	2-keto-3-deoxygluconate permease
K02527	0.000278655917082587	0.000264490808422477	3-deoxy-D-manno-octulosonic-acid transferase [EC:2.4.99.12 2.4.99.13 2.4.99.14 2.4.99.15]
K02528	0.000324522871369239	0.000325980642438302	16S rRNA (adenine1518-N6/adenine1519-N6)-dimethyltransferase [EC:2.1.1.182]
K02529	0.00118888616735625	0.00102131976315571	LacI family transcriptional regulator
K02530	4.43152355406314e-06	5.1538752527888e-06	DeoR family transcriptional regulator, lactose phosphotransferase system repressor
K02531	5.49136026318789e-09	2.37204121010116e-08	transcriptional antiterminator
K02532	1.59427223286711e-07	2.27193487807739e-07	MFS transporter, OHS family, lactose permease
K02533	0.000208589520393831	0.000251648326177716	tRNA/rRNA methyltransferase [EC:2.1.1.-]
K02535	0.000192705865444579	0.000206254434087751	UDP-3-O-[3-hydroxymyristoyl] N-acetylglucosamine deacetylase [EC:3.5.1.108]
K02536	0.000449637099462296	0.000371367384438171	UDP-3-O-[3-hydroxymyristoyl] glucosamine N-acyltransferase [EC:2.3.1.191]
K02538	1.42587710805654e-06	2.04089895648418e-06	activator of the mannose operon, transcriptional antiterminator
K02545	1.34120055417499e-08	3.24513781186479e-08	penicillin-binding protein 2 prime [EC:3.4.16.4]
K02546	7.41375048503693e-09	1.62256890593239e-08	BlaI family transcriptional regulator, methicillin resistance regulatory protein
K02547	7.55455459434944e-09	1.62256890593239e-08	methicillin resistance protein
K02548	0.000151972783786839	0.000161938601816248	1,4-dihydroxy-2-naphthoate octaprenyltransferase [EC:2.5.1.74 2.5.1.-]
K02549	5.11788598300187e-05	3.20683779436365e-05	O-succinylbenzoate synthase [EC:4.2.1.113]
K02550	1.71872526557162e-06	5.36788361354378e-06	glycolate permease
K02551	0.00011916560874162	4.48168357851647e-05	2-succinyl-5-enolpyruvyl-6-hydroxy-3-cyclohexene-1-carboxylate synthase [EC:2.2.1.9]
K02552	3.72228708728677e-05	2.66152621693365e-05	menaquinone-specific isochorismate synthase [EC:5.4.4.2]
K02553	8.11264412162624e-05	0.000144935882122892	regulator of ribonuclease activity A
K02554	0.000138264857672719	0.000183345225073582	2-keto-4-pentenoate hydratase [EC:4.2.1.80]
K02556	0.000219393275294528	0.000182099263086729	chemotaxis protein MotA
K02557	0.000886502399767915	0.000704326169868216	chemotaxis protein MotB
K02558	0.000203663245047346	0.000207483940583116	UDP-N-acetylmuramate: L-alanyl-gamma-D-glutamyl-meso-diaminopimelate ligase [EC:6.3.2.45]
K02560	4.61497919997818e-06	2.32104942306451e-06	lauroyl-Kdo2-lipid IVA myristoyltransferase [EC:2.3.1.243]
K02562	7.30024048321656e-08	5.44845242074669e-08	mannitol operon repressor
K02563	0.000304668101406288	0.000293027564284799	UDP-N-acetylglucosamine--N-acetylmuramyl-(pentapeptide) pyrophosphoryl-undecaprenol N-acetylglucosamine transferase [EC:2.4.1.227]
K02564	0.000150105654492526	5.17958612627746e-05	glucosamine-6-phosphate deaminase [EC:3.5.99.6]
K02565	1.09368200724496e-07	8.65997719293998e-08	N-acetylglucosamine repressor
K02566	3.19950919387197e-05	1.83687814293592e-05	NagD protein
K02567	0.000116971439280437	6.580499226947e-05	periplasmic nitrate reductase NapA [EC:1.7.99.-]
K02568	5.53361381280289e-05	2.88062042282034e-05	cytochrome c-type protein NapB
K02569	4.94356870967988e-05	7.76429416828012e-05	cytochrome c-type protein NapC
K02570	3.19681339325002e-05	9.74502378456212e-06	periplasmic nitrate reductase NapD
K02571	9.2795110517036e-06	1.47147190769975e-05	periplasmic nitrate reductase NapE
K02572	4.09749582028244e-05	3.4991650326323e-05	ferredoxin-type protein NapF
K02573	5.22749194012817e-05	2.25891396043806e-05	ferredoxin-type protein NapG
K02574	7.1438893023981e-05	2.55511915225062e-05	ferredoxin-type protein NapH
K02575	0.00029735496715487	0.00053409523508685	MFS transporter, NNP family, nitrate/nitrite transporter
K02584	0.00139435842776606	0.00164160882600498	Nif-specific regulatory protein
K02585	6.98123639716462e-05	0.000105798908586033	nitrogen fixation protein NifB
K02586	8.54030112699958e-05	0.00011082901518519	nitrogenase molybdenum-iron protein alpha chain [EC:1.18.6.1]
K02587	9.6618214024747e-05	0.000111871435808189	nitrogenase molybdenum-cofactor synthesis protein NifE
K02588	0.000150878726038802	0.000208864407336674	nitrogenase iron protein NifH [EC:1.18.6.1]
K02589	4.62064056346732e-05	1.05726685126238e-05	nitrogen regulatory protein PII 1
K02590	4.13099394646638e-05	1.31914623461175e-05	nitrogen regulatory protein PII 2
K02591	6.28616220169861e-05	0.000117174816450711	nitrogenase molybdenum-iron protein beta chain [EC:1.18.6.1]
K02592	5.73975564585387e-05	0.000112937281155896	nitrogenase molybdenum-iron protein NifN
K02593	2.90054460261069e-05	9.65211383857121e-05	nitrogen fixation protein NifT
K02594	0.000111704822861897	0.000132020599124956	homocitrate synthase NifV [EC:2.3.3.14]
K02595	2.91388076324986e-05	9.66065716056571e-05	nitrogenase-stabilizing/protective protein
K02596	4.19646025392951e-05	0.000106735052096703	nitrogen fixation protein NifX
K02597	4.35579691129082e-05	0.000177715248052545	nitrogen fixation protein NifZ
K02598	3.43195359998501e-05	2.45438824254379e-05	nitrite transporter
K02599	2.93238638054233e-07	9.17910409641752e-08	Notch 1
K02600	0.000326857714980856	0.000297253528435286	N utilization substance protein A
K02601	0.000327267572253911	0.000296219332876057	transcriptional antiterminator NusG
K02609	8.0467232667471e-05	4.75414229030103e-05	ring-1,2-phenylacetyl-CoA epoxidase subunit PaaA [EC:1.14.13.149]
K02610	7.97953127377524e-05	4.67664251859811e-05	ring-1,2-phenylacetyl-CoA epoxidase subunit PaaB
K02611	7.98996485827529e-05	4.6877829289539e-05	ring-1,2-phenylacetyl-CoA epoxidase subunit PaaC [EC:1.14.13.149]
K02612	7.98115253251961e-05	4.679308167515e-05	ring-1,2-phenylacetyl-CoA epoxidase subunit PaaD
K02613	0.00016436117526552	0.000132426095366113	ring-1,2-phenylacetyl-CoA epoxidase subunit PaaE
K02614	0.000131541984092175	6.53461013408754e-05	acyl-CoA thioesterase [EC:3.1.2.-]
K02615	0.000159919167181794	0.000208588288527977	3-oxo-5,6-didehydrosuberyl-CoA/3-oxoadipyl-CoA thiolase [EC:2.3.1.223 2.3.1.174]
K02616	2.94981235162108e-05	3.10847775399794e-05	phenylacetic acid degradation operon negative regulatory protein
K02617	0.000144325445863574	0.000176391213878922	phenylacetic acid degradation protein
K02618	0.000106449765667458	9.69269970244942e-05	oxepin-CoA hydrolase / 3-oxo-5,6-dehydrosuberyl-CoA semialdehyde dehydrogenase [EC:3.3.2.12 1.2.1.91]
K02619	0.000115014899918447	8.25775619467974e-05	4-amino-4-deoxychorismate lyase [EC:4.1.3.38]
K02621	0.000460191373887759	0.000493929115766338	topoisomerase IV subunit A [EC:5.99.1.-]
K02622	0.000487914934457554	0.000441479566904355	topoisomerase IV subunit B [EC:5.99.1.-]
K02623	7.42217175446397e-05	0.000117175127220881	LysR family transcriptional regulator, pca operon transcriptional activator
K02624	0.000136015774965479	0.000270492227742148	IclR family transcriptional regulator, pca regulon regulatory protein
K02625	2.65956074412427e-06	5.80625921921314e-06	MFS transporter, MHS family, dicarboxylic acid transporter PcaT
K02626	1.36712905112325e-05	3.89526916260912e-06	arginine decarboxylase [EC:4.1.1.19]
K02628	1.58151175579811e-07	0	phycoerythrocyanin alpha chain
K02629	9.2679517615243e-06	1.39077334794205e-08	phycoerythrocyanin beta chain
K02630	6.15032349477043e-08	0	phycoerythrocyanin-associated rod linker protein
K02634	9.44697010610422e-06	1.39077334794205e-08	apocytochrome f
K02635	1.22598635364347e-05	7.8745686220072e-07	cytochrome b6
K02636	3.67637135063636e-05	9.22756039056974e-06	cytochrome b6-f complex iron-sulfur subunit [EC:1.10.9.1]
K02637	9.59743337731557e-06	4.17232004382615e-08	cytochrome b6-f complex subunit 4
K02638	8.78617642110062e-07	1.44640428185973e-07	plastocyanin
K02639	4.027104868451e-05	5.78153313521585e-06	ferredoxin
K02640	8.7623805266268e-06	1.39077334794205e-08	cytochrome b6-f complex subunit 5
K02641	5.52249627588016e-05	5.0173615690417e-05	ferredoxin--NADP+ reductase [EC:1.18.1.2]
K02642	9.09186214241807e-06	1.39077334794205e-08	cytochrome b6-f complex subunit 6
K02643	9.43049602531466e-06	1.39077334794205e-08	cytochrome b6-f complex subunit 7
K02647	4.2715452711924e-06	1.09550099676464e-05	carbohydrate diacid regulator
K02650	0.000302796028051835	0.000357494945597246	type IV pilus assembly protein PilA
K02651	0.000180224160464959	0.000218576675479694	pilus assembly protein Flp/PilA
K02652	0.000500056342483189	0.000796123293934582	type IV pilus assembly protein PilB
K02653	0.000205259913033541	0.000284489006078724	type IV pilus assembly protein PilC
K02654	0.000139352232471652	0.000188795684431977	leader peptidase (prepilin peptidase) / N-methyltransferase [EC:3.4.23.43 2.1.1.-]
K02655	0.000282132455590386	0.000507183211045063	type IV pilus assembly protein PilE
K02656	8.25754673814924e-05	0.000157050029442313	type IV pilus assembly protein PilF
K02657	0.000183840145732457	0.000210098973358967	twitching motility two-component system response regulator PilG
K02658	0.000348559062147449	0.000323665644065902	twitching motility two-component system response regulator PilH
K02659	8.4051199076364e-05	0.000149796145528977	twitching motility protein PilI
K02660	0.000203696936043578	0.000297878572869436	twitching motility protein PilJ
K02661	4.79503350883616e-06	1.80480603026507e-05	type IV pilus assembly protein PilK
K02662	9.29840751264874e-05	0.000161882583891084	type IV pilus assembly protein PilM
K02663	8.4613710946374e-05	0.000154790648861123	type IV pilus assembly protein PilN
K02664	8.70789125440779e-05	0.000153788772900542	type IV pilus assembly protein PilO
K02665	6.78852854955023e-05	0.000147595958385362	type IV pilus assembly protein PilP
K02666	0.000145048486342401	0.000181704977848734	type IV pilus assembly protein PilQ
K02667	0.00147598545082304	0.00154643605793293	two-component system, NtrC family, response regulator PilR
K02668	0.000337963097680618	0.000465743700885659	two-component system, NtrC family, sensor histidine kinase PilS [EC:2.7.13.3]
K02669	0.000524252933473882	0.000860296823398249	twitching motility protein PilT
K02670	0.000198736570850297	0.000395955345701507	twitching motility protein PilU
K02671	8.12158779018503e-05	0.000170662536354992	type IV pilus assembly protein PilV
K02672	8.95105936835883e-05	0.000183050439145832	type IV pilus assembly protein PilW
K02673	3.06005984283884e-05	0.000114442611210529	type IV pilus assembly protein PilX
K02674	8.74349073749159e-05	0.000177106808353312	type IV pilus assembly protein PilY1
K02675	5.49136026318789e-09	2.28933675155122e-07	type IV pilus assembly protein PilY2
K02676	6.06100084970287e-05	0.000145265674458197	type IV pilus assembly protein PilZ
K02679	1.3911932109501e-07	2.20955650226418e-07	prepilin peptidase dependent protein A
K02680	2.97363695585271e-07	1.06788977244546e-06	prepilin peptidase dependent protein B
K02681	1.12442138722419e-08	2.69705282226385e-08	prepilin peptidase dependent protein C
K02682	6.18290772503156e-05	6.69089009798066e-05	prepilin peptidase dependent protein D
K02683	2.31021526272314e-05	3.1895068779471e-06	DNA primase small subunit [EC:2.7.7.-]
K02686	5.4808819002344e-05	0.000100316923837063	primosomal replication protein N
K02687	0.000332945244204958	0.00031082822010947	ribosomal protein L11 methyltransferase [EC:2.1.1.-]
K02688	0.00061252694949085	0.000803734446438796	transcriptional regulator, propionate catabolism operon regulatory protein
K02689	1.89712714855618e-05	2.7815466958841e-08	photosystem I P700 chlorophyll a apoprotein A1
K02690	1.91170617168629e-05	2.7815466958841e-08	photosystem I P700 chlorophyll a apoprotein A2
K02691	9.46344418689379e-06	1.39077334794205e-08	photosystem I subunit VII
K02692	9.44147874584104e-06	1.39077334794205e-08	photosystem I subunit II
K02693	9.44880055952529e-06	1.39077334794205e-08	photosystem I subunit IV
K02694	9.47991826768335e-06	1.39077334794205e-08	photosystem I subunit III
K02696	9.36569797420904e-06	1.39077334794205e-08	photosystem I subunit VIII
K02697	9.1642404241615e-06	1.39077334794205e-08	photosystem I subunit IX
K02698	2.70584946515162e-05	4.17232004382615e-08	photosystem I subunit X
K02699	9.47991826768335e-06	1.39077334794205e-08	photosystem I subunit XI
K02700	9.33348199399834e-06	1.39077334794205e-08	photosystem I subunit XII
K02702	9.04610080689151e-06	1.39077334794205e-08	photosystem I 4.8kDa protein
K02703	8.22339167268454e-05	1.25169601314784e-07	photosystem II P680 reaction center D1 protein [EC:1.10.3.9]
K02704	9.48540962794654e-06	1.39077334794205e-08	photosystem II CP47 chlorophyll apoprotein
K02705	1.90356173069987e-05	2.7815466958841e-08	photosystem II CP43 chlorophyll apoprotein
K02706	1.89427164121932e-05	2.7815466958841e-08	photosystem II P680 reaction center D2 protein [EC:1.10.3.9]
K02707	9.44147874584104e-06	1.39077334794205e-08	photosystem II cytochrome b559 subunit alpha
K02708	9.25843340373477e-06	1.39077334794205e-08	photosystem II cytochrome b559 subunit beta
K02709	9.47991826768335e-06	1.39077334794205e-08	photosystem II PsbH protein
K02710	9.17533081841853e-06	1.39077334794205e-08	photosystem II PsbI protein
K02711	9.30968609952453e-06	1.39077334794205e-08	photosystem II PsbJ protein
K02712	9.3700910624196e-06	1.39077334794205e-08	photosystem II PsbK protein
K02713	9.21999388189246e-06	1.39077334794205e-08	photosystem II PsbL protein
K02714	9.24928113662946e-06	1.39077334794205e-08	photosystem II PsbM protein
K02715	9.44697010610422e-06	1.39077334794205e-08	PsbN protein
K02716	9.44147874584104e-06	1.39077334794205e-08	photosystem II oxygen-evolving enhancer protein 1
K02717	9.44147874584104e-06	1.39077334794205e-08	photosystem II oxygen-evolving enhancer protein 2
K02718	9.21743124710297e-06	1.39077334794205e-08	photosystem II PsbT protein
K02719	9.38421623766306e-06	1.39077334794205e-08	photosystem II PsbU protein
K02720	1.8280006134784e-05	2.7815466958841e-08	photosystem II cytochrome c550
K02722	9.38034160157755e-06	1.39077334794205e-08	photosystem II PsbX protein
K02723	9.4140219445251e-06	1.39077334794205e-08	photosystem II PsbY protein
K02724	9.30968609952453e-06	1.39077334794205e-08	photosystem II PsbZ protein
K02742	9.04113473876064e-06	5.2230631497861e-06	SprT protein
K02744	2.7932344783466e-06	1.77097702415532e-06	PTS system, N-acetylgalactosamine-specific IIA component [EC:2.7.1.-]
K02745	3.0524592530886e-07	1.00811864543353e-06	PTS system, N-acetylgalactosamine-specific IIB component [EC:2.7.1.-]
K02746	5.56220711980316e-07	1.43639982045717e-06	PTS system, N-acetylgalactosamine-specific IIC component
K02747	1.88238859891464e-07	1.29766207398975e-06	PTS system, N-acetylgalactosamine-specific IID component
K02749	1.13799346640334e-05	4.0580104286096e-06	PTS system, alpha-glucoside-specific IIB component [EC:2.7.1.208 2.7.1.-]
K02750	1.13799346640334e-05	4.0580104286096e-06	PTS system, alpha-glucoside-specific IIC component
K02752	1.04544284698334e-06	1.68698066924185e-06	PTS system, beta-glucoside (arbutin/salicin/cellobiose)-specific IIB component [EC:2.7.1.-]
K02753	1.04544284698334e-06	1.68698066924185e-06	PTS system, beta-glucoside (arbutin/salicin/cellobiose)-specific IIC component
K02755	1.39674120461083e-05	2.55577191646775e-05	PTS system, beta-glucoside-specific IIA component [EC:2.7.1.-]
K02756	1.40802951577003e-05	2.56177185846092e-05	PTS system, beta-glucoside-specific IIB component [EC:2.7.1.-]
K02757	1.40802951577003e-05	2.56177185846092e-05	PTS system, beta-glucoside-specific IIC component
K02759	8.90067223751316e-07	2.92991989769292e-06	PTS system, cellobiose-specific IIA component [EC:2.7.1.196 2.7.1.205]
K02760	2.95883303045535e-06	4.79498088085251e-06	PTS system, cellobiose-specific IIB component [EC:2.7.1.196 2.7.1.205]
K02761	5.56737695928775e-06	8.76659799298209e-06	PTS system, cellobiose-specific IIC component
K02763	1.1892246496359e-07	3.61601070464933e-08	PTS system, D-glucosamine-specific IIA component [EC:2.7.1.-]
K02764	1.1892246496359e-07	3.61601070464933e-08	PTS system, D-glucosamine-specific IIB component [EC:2.7.1.-]
K02765	1.1892246496359e-07	3.61601070464933e-08	PTS system, D-glucosamine-specific IIC component
K02768	9.06524358780971e-05	0.0001067354667957	PTS system, fructose-specific IIA component [EC:2.7.1.202]
K02769	5.2669686796473e-05	5.1761427981864e-05	PTS system, fructose-specific IIB component [EC:2.7.1.202]
K02770	5.03714589013253e-05	4.90881465103992e-05	PTS system, fructose-specific IIC component
K02771	1.08525873598076e-07	6.05256231226688e-07	PTS system, fructose-specific IID component
K02773	1.15173155222532e-06	1.99787874199027e-06	PTS system, galactitol-specific IIA component [EC:2.7.1.200]
K02774	1.20146164357847e-06	1.97972269794627e-06	PTS system, galactitol-specific IIB component [EC:2.7.1.200]
K02775	1.12352711766143e-06	1.85337322984546e-06	PTS system, galactitol-specific IIC component
K02777	2.01373348791287e-05	2.2059398845984e-05	PTS system, sugar-specific IIA component [EC:2.7.1.-]
K02778	1.56462972432549e-05	1.3214885359412e-05	PTS system, glucose-specific IIB component [EC:2.7.1.199]
K02779	1.5617991777171e-05	1.31274877331378e-05	PTS system, glucose-specific IIC component
K02781	8.76142957799368e-07	1.47483332170011e-06	PTS system, glucitol/sorbitol-specific IIA component [EC:2.7.1.198]
K02782	2.12760550244898e-05	2.55136884606465e-06	PTS system, glucitol/sorbitol-specific IIB component [EC:2.7.1.198]
K02783	2.20013915010614e-05	3.7777499099605e-06	PTS system, glucitol/sorbitol-specific IIC component
K02784	4.01204306425976e-07	1.1331047200524e-06	phosphocarrier protein HPr
K02786	3.1209517174461e-08	2.74336835869471e-07	PTS system, lactose-specific IIA component [EC:2.7.1.207]
K02787	6.60830922991688e-07	1.06428684286656e-06	PTS system, lactose-specific IIB component [EC:2.7.1.207]
K02788	6.60830922991688e-07	1.06428684286656e-06	PTS system, lactose-specific IIC component
K02790	1.51592857970531e-05	1.39189310762166e-05	PTS system, maltose/glucose-specific IIB component [EC:2.7.1.199 2.7.1.208]
K02791	1.51592857970531e-05	1.39189310762166e-05	PTS system, maltose/glucose-specific IIC component
K02793	9.81707569511404e-05	9.56383148985996e-05	PTS system, mannose-specific IIA component [EC:2.7.1.191]
K02794	6.50219842789469e-06	5.88273789020868e-06	PTS system, mannose-specific IIB component [EC:2.7.1.191]
K02795	6.05134279652758e-06	3.71322982418576e-06	PTS system, mannose-specific IIC component
K02796	5.90702355969626e-06	4.52944171760029e-06	PTS system, mannose-specific IID component
K02798	3.21689694461518e-05	1.6521704588366e-05	PTS system, mannitol-specific IIA component [EC:2.7.1.197]
K02799	4.02410702742763e-05	1.73604446135974e-05	PTS system, mannitol-specific IIB component [EC:2.7.1.197]
K02800	4.01484774919924e-05	1.73171998833426e-05	PTS system, mannitol-specific IIC component
K02802	2.04744535773462e-05	1.29044553043728e-05	PTS system, N-acetylglucosamine-specific IIA component [EC:2.7.1.193]
K02803	3.86227560244702e-05	2.96724799222863e-05	PTS system, N-acetylglucosamine-specific IIB component [EC:2.7.1.193]
K02804	5.4603290471336e-05	4.34655400185703e-05	PTS system, N-acetylglucosamine-specific IIC component
K02805	0.00029363952368022	0.000223978181753327	dTDP-4-amino-4,6-dideoxygalactose transaminase [EC:2.6.1.59]
K02806	0.000181343018293398	0.000236759308570193	PTS system, nitrogen regulatory IIA component [EC:2.7.1.-]
K02808	3.94518159703324e-06	1.17502053173323e-05	PTS system, sucrose-specific IIA component [EC:2.7.1.211]
K02809	6.38120165248584e-06	1.72864156790841e-05	PTS system, sucrose-specific IIB component [EC:2.7.1.211]
K02810	6.38120165248584e-06	1.72864156790841e-05	PTS system, sucrose-specific IIC component
K02812	3.92240018799135e-09	1.03119112238049e-08	PTS system, sorbose-specific IIA component [EC:2.7.1.206]
K02813	6.10474894020521e-08	2.42047956692946e-07	PTS system, sorbose-specific IIB component [EC:2.7.1.206]
K02814	2.21180008711607e-07	3.42183659024666e-07	PTS system, sorbose-specific IIC component
K02815	1.58854937534038e-07	5.78782134108523e-07	PTS system, sorbose-specific IID component
K02817	1.28154735533244e-06	2.52209811327922e-06	PTS system, trehalose-specific IIA component [EC:2.7.1.201]
K02818	2.57269106270709e-06	6.97636769160235e-06	PTS system, trehalose-specific IIB component [EC:2.7.1.201]
K02819	2.57269106270709e-06	6.97636769160235e-06	PTS system, trehalose-specific IIC component
K02821	7.31988560599545e-05	0.00013762137340066	PTS system, ascorbate-specific IIA component [EC:2.7.1.194]
K02822	1.01090168077199e-05	6.53806221878706e-06	PTS system, ascorbate-specific IIB component [EC:2.7.1.194]
K02823	8.21167375697416e-05	3.86496641411242e-05	dihydroorotate dehydrogenase electron transfer subunit
K02824	9.20120968174852e-05	0.000154847749985568	uracil permease
K02825	0.000241907250177828	0.000207702071014595	pyrimidine operon attenuation protein / uracil phosphoribosyltransferase [EC:2.4.2.9]
K02826	6.67267513116253e-06	3.05505918278786e-06	cytochrome aa3-600 menaquinol oxidase subunit II [EC:1.10.3.12]
K02827	7.02178546337307e-05	7.58148625842402e-05	cytochrome aa3-600 menaquinol oxidase subunit I [EC:1.10.3.12]
K02828	1.85538947157623e-06	1.02265632895534e-06	cytochrome aa3-600 menaquinol oxidase subunit III [EC:1.10.3.12]
K02829	5.7294437214143e-08	8.36733081738754e-08	cytochrome aa3-600 menaquinol oxidase subunit IV [EC:1.10.3.12]
K02834	0.000301443793209713	0.000290905515810921	ribosome-binding factor A
K02835	0.000583086670067612	0.000584285480404187	peptide chain release factor 1
K02836	0.000562134561856611	0.000583512461487322	peptide chain release factor 2
K02837	0.000281955250911541	0.000280774658347058	peptide chain release factor 3
K02838	0.000301945123314769	0.000291657107298356	ribosome recycling factor
K02839	0.000228084324116505	0.000241877653548838	peptide chain release factor
K02840	1.49471125101438e-05	7.93520461459361e-06	UDP-D-galactose:(glucosyl)LPS alpha-1,6-D-galactosyltransferase [EC:2.4.1.-]
K02841	4.70010306661243e-05	9.68554240592743e-05	heptosyltransferase I [EC:2.4.-.-]
K02843	0.000124965795147743	0.000116706212162556	heptosyltransferase II [EC:2.4.-.-]
K02844	6.25619803684817e-05	0.000117351385725618	UDP-glucose:(heptosyl)LPS alpha-1,3-glucosyltransferase [EC:2.4.1.-]
K02846	4.36523708580843e-06	2.8581308262297e-06	N-methyl-L-tryptophan oxidase [EC:1.5.3.-]
K02847	4.08561885555988e-05	3.03292840508067e-05	O-antigen ligase [EC:2.4.1.-]
K02848	4.19617476531078e-06	4.58775236972044e-06	heptose I phosphotransferase [EC:2.7.1.-]
K02849	2.80690437364416e-05	3.6815865709923e-05	heptosyltransferase III [EC:2.4.-.-]
K02850	3.13792015039308e-09	8.31899421151541e-08	heptose II phosphotransferase [EC:2.7.1.-]
K02851	0.000140384797226214	9.08221285003165e-05	UDP-GlcNAc:undecaprenyl-phosphate/decaprenyl-phosphate GlcNAc-1-phosphate transferase [EC:2.7.8.33 2.7.8.35]
K02852	4.75254588080775e-06	1.62974042878668e-06	UDP-N-acetyl-D-mannosaminouronate:lipid I N-acetyl-D-mannosaminouronosyltransferase [EC:2.4.1.180]
K02853	1.91870742529244e-08	2.73526088127325e-08	enterobacterial common antigen polymerase [EC:2.4.1.-]
K02854	2.05657311741982e-06	2.10337067264905e-06	AraC family transcriptional regulator, L-rhamnose operon transcriptional activator RhaR
K02855	2.10429696907133e-05	4.08956763112442e-06	AraC family transcriptional regulator, L-rhamnose operon regulatory protein RhaS
K02856	3.72486026972373e-05	1.0261813429278e-05	L-rhamnose-H+ transport protein
K02858	0.000138274808922997	0.000104882798976653	3,4-dihydroxy 2-butanone 4-phosphate synthase [EC:4.1.99.12]
K02859	1.09703064703828e-07	3.80861216479309e-07	riboflavin biosynthesis RibT protein
K02860	0.00029892252687764	0.00029082742451819	16S rRNA processing protein RimM
K02862	1.58240325376808e-06	5.65155804168795e-07	putative membrane protein
K02863	0.000327085581707247	0.000302606088477004	large subunit ribosomal protein L1
K02864	0.000325486543216347	0.000294939748419334	large subunit ribosomal protein L10
K02866	2.31021526272314e-05	3.15241958866864e-06	large subunit ribosomal protein L10e
K02867	0.0003254693689374	0.000295203837925358	large subunit ribosomal protein L11
K02869	2.31900143914424e-05	3.15241958866864e-06	large subunit ribosomal protein L12
K02871	0.000325195003676787	0.000294955902929795	large subunit ribosomal protein L13
K02874	0.000324833971461555	0.0002940325896844	large subunit ribosomal protein L14
K02876	0.000332133388476311	0.000294502669832657	large subunit ribosomal protein L15
K02877	2.31021526272314e-05	3.13387594402942e-06	large subunit ribosomal protein L15e
K02878	0.00031930410109712	0.000291712648172508	large subunit ribosomal protein L16
K02879	0.000302096401642853	0.000294157848284142	large subunit ribosomal protein L17
K02881	0.000324738789355171	0.000294364805523053	large subunit ribosomal protein L18
K02883	2.31021526272314e-05	3.15241958866864e-06	large subunit ribosomal protein L18e
K02884	0.00030180898091178	0.000291238071334856	large subunit ribosomal protein L19
K02885	2.31523593496377e-05	3.15524575910831e-06	large subunit ribosomal protein L19e
K02886	0.000325112963070482	0.000296595399279254	large subunit ribosomal protein L2
K02887	0.000301805233850265	0.00029123318143211	large subunit ribosomal protein L20
K02888	0.000354334826008502	0.000308529610194913	large subunit ribosomal protein L21
K02889	2.31021526272314e-05	3.15241958866864e-06	large subunit ribosomal protein L21e
K02890	0.000324653186452082	0.000294520875383573	large subunit ribosomal protein L22
K02892	0.000325079049760735	0.00029460901428369	large subunit ribosomal protein L23
K02895	0.00032518203217957	0.000294632165757743	large subunit ribosomal protein L24
K02896	2.30362563040732e-05	3.1246041217098e-06	large subunit ribosomal protein L24e
K02897	0.000305377186582584	0.000286482378230494	large subunit ribosomal protein L25
K02899	0.000301742496763224	0.000291149201117533	large subunit ribosomal protein L27
K02902	0.000301907255361313	0.000290118216127449	large subunit ribosomal protein L28
K02904	0.000325053290288955	0.000294593574899488	large subunit ribosomal protein L29
K02906	0.000325702674147634	0.000294644688487749	large subunit ribosomal protein L3
K02907	0.000291607260444137	0.000290720669631133	large subunit ribosomal protein L30
K02908	2.31497444161791e-05	3.19877870026671e-06	large subunit ribosomal protein L30e
K02909	0.000301162222083723	0.000293710693571411	large subunit ribosomal protein L31
K02910	2.31021526272314e-05	3.15241958866864e-06	large subunit ribosomal protein L31e
K02911	0.000298622006520283	0.000290054750582722	large subunit ribosomal protein L32
K02912	2.3118626708021e-05	3.15241958866864e-06	large subunit ribosomal protein L32e
K02913	0.000284955715988291	0.000291569157078273	large subunit ribosomal protein L33
K02914	0.000248379409452393	0.000223971715264536	large subunit ribosomal protein L34
K02916	0.000301794220347339	0.000291290916382397	large subunit ribosomal protein L35
K02919	0.00016885386165905	0.000202410253583401	large subunit ribosomal protein L36
K02921	2.31460835093369e-05	3.48620519217473e-06	large subunit ribosomal protein L37Ae
K02922	2.04992478624804e-05	4.63591115980683e-07	large subunit ribosomal protein L37e
K02924	2.12332596843265e-07	3.01334225387444e-06	large subunit ribosomal protein L39e
K02926	0.000302348390633356	0.000291981222079842	large subunit ribosomal protein L4
K02927	2.29797597219093e-05	1.96532969828179e-06	large subunit ribosomal protein L40e
K02929	2.31021526272314e-05	3.15241958866864e-06	large subunit ribosomal protein L44e
K02930	2.31021526272314e-05	3.15241958866864e-06	large subunit ribosomal protein L4e
K02931	0.00032529016839453	0.000294927825429676	large subunit ribosomal protein L5
K02933	0.000329294054846733	0.000299018552101524	large subunit ribosomal protein L6
K02935	0.000306599382982877	0.000292347350877766	large subunit ribosomal protein L7/L12
K02936	2.31058135340736e-05	3.18023505562748e-06	large subunit ribosomal protein L7Ae
K02939	0.000301882348058288	0.000291718714218237	large subunit ribosomal protein L9
K02944	2.30856785464419e-05	3.15241958866864e-06	large subunit ribosomal protein LX
K02945	0.000485923295161946	0.000398895587768718	small subunit ribosomal protein S1
K02946	0.000326516920844437	0.000294536116775038	small subunit ribosomal protein S10
K02948	0.000322835936250988	0.000286567512392313	small subunit ribosomal protein S11
K02950	0.000325256958739605	0.000292965684928875	small subunit ribosomal protein S12
K02952	0.00032464302959982	0.000294478322116828	small subunit ribosomal protein S13
K02954	0.000312776934920755	0.000282279577519341	small subunit ribosomal protein S14
K02956	0.000324930949631463	0.000294534890960111	small subunit ribosomal protein S15
K02959	0.000301754738904269	0.00029116498183554	small subunit ribosomal protein S16
K02961	0.000325001305411797	0.000294593574899488	small subunit ribosomal protein S17
K02962	2.31021526272314e-05	3.15241958866864e-06	small subunit ribosomal protein S17e
K02963	0.000302275572604515	0.000291696575937848	small subunit ribosomal protein S18
K02965	0.000324873173672322	0.000294482313031653	small subunit ribosomal protein S19
K02966	2.31378464689422e-05	3.16632732214806e-06	small subunit ribosomal protein S19e
K02967	0.000335377501152987	0.0003057778484612	small subunit ribosomal protein S2
K02968	0.000305219979961827	0.000291029552792522	small subunit ribosomal protein S20
K02970	0.000310509342136217	0.000288134520793769	small subunit ribosomal protein S21
K02972	3.13792015039308e-09	1.98606144213747e-08	stationary-phase-induced ribosome-associated protein
K02974	2.45079408546075e-05	3.15241958866864e-06	small subunit ribosomal protein S24e
K02977	2.4493297227239e-05	3.15241958866864e-06	small subunit ribosomal protein S27Ae
K02978	2.30948308135472e-05	3.15241958866864e-06	small subunit ribosomal protein S27e
K02979	2.31021526272314e-05	3.15241958866864e-06	small subunit ribosomal protein S28e
K02982	0.000327399011654576	0.000294736922291484	small subunit ribosomal protein S3
[truncated: 7,072 more rows]

## Sheet: Pathways abundance
pathway	Sample		level1	level2	level3
	BT1	BT2
ko00010	0.00877644449155543	0.00826631255612218	Glycolysis / Gluconeogenesis	Carbohydrate metabolism	Metabolism
ko00020	0.00608077620633945	0.00583553899914693	Citrate cycle (TCA cycle)	Carbohydrate metabolism	Metabolism
ko00030	0.00472255518841356	0.00450183845090798	Pentose phosphate pathway	Carbohydrate metabolism	Metabolism
ko00040	0.00284190202167286	0.00256827449955716	Pentose and glucuronate interconversions	Carbohydrate metabolism	Metabolism
ko00051	0.00433739501015944	0.00358960322995574	Fructose and mannose metabolism	Carbohydrate metabolism	Metabolism
ko00052	0.00283432401588881	0.00204987767591365	Galactose metabolism	Carbohydrate metabolism	Metabolism
ko00053	0.00173689882419514	0.00182128562824459	Ascorbate and aldarate metabolism	Carbohydrate metabolism	Metabolism
ko00061	0.00783632266316187	0.00782508340494922	Fatty acid biosynthesis	Lipid metabolism	Metabolism
ko00062	7.11928212190635e-06	2.19881564210301e-06	Fatty acid elongation	Lipid metabolism	Metabolism
ko00071	0.00800860429347421	0.00972085290581413	Fatty acid degradation	Lipid metabolism	Metabolism
ko00072	0.00189954623875945	0.00228155423663196	Synthesis and degradation of ketone bodies	Lipid metabolism	Metabolism
ko00073	6.33469038707729e-07	1.4475605135933e-07	Cutin, suberine and wax biosynthesis	Lipid metabolism	Metabolism
ko00100	7.3752583645439e-06	8.91215301388059e-06	Steroid biosynthesis	Lipid metabolism	Metabolism
ko00120	0.000339520429297533	0.000444783638716323	Primary bile acid biosynthesis	Lipid metabolism	Metabolism
ko00121	0.000148714702284385	0.000103426259552855	Secondary bile acid biosynthesis	Lipid metabolism	Metabolism
ko00130	0.00229697100531016	0.00222908580805451	Ubiquinone and other terpenoid-quinone biosynthesis	Metabolism of cofactors and vitamins	Metabolism
ko00140	0.00112950362796961	0.000676908489762785	Steroid hormone biosynthesis	Lipid metabolism	Metabolism
ko00190	0.00866777907729684	0.00861411384753614	Oxidative phosphorylation	Energy metabolism	Metabolism
ko00195	0.00194565355933515	0.00166887369836432	Photosynthesis	Energy metabolism	Metabolism
ko00196	0.000195038510345443	1.09854066509595e-06	Photosynthesis - antenna proteins	Energy metabolism	Metabolism
ko00220	0.00381809940731899	0.00363492126455892	Arginine biosynthesis	Amino acid metabolism	Metabolism
ko00230	0.0128125671131952	0.0115515233134489	Purine metabolism	Nucleotide metabolism	Metabolism
ko00232	6.19426429999017e-06	3.71985577011701e-06	Caffeine metabolism	Biosynthesis of other secondary metabolites	Metabolism
ko00240	0.00849156088903812	0.00774996791445215	Pyrimidine metabolism	Nucleotide metabolism	Metabolism
ko00250	0.00635299484733652	0.00574128915462864	Alanine, aspartate and glutamate metabolism	Amino acid metabolism	Metabolism
ko00253	9.71049823814227e-05	6.03682037973443e-05	Tetracycline biosynthesis	Metabolism of terpenoids and polyketides	Metabolism
ko00260	0.00805108162538347	0.0077074329540351	Glycine, serine and threonine metabolism	Amino acid metabolism	Metabolism
ko00261	0.00157857160998725	0.0013694769218	Monobactam biosynthesis	Biosynthesis of other secondary metabolites	Metabolism
ko00270	0.00757425188817845	0.00673536233624754	Cysteine and methionine metabolism	Amino acid metabolism	Metabolism
ko00280	0.0108206813072036	0.0123416179380872	Valine, leucine and isoleucine degradation	Amino acid metabolism	Metabolism
ko00281	0.00232917841313911	0.00309006582822599	Geraniol degradation	Metabolism of terpenoids and polyketides	Metabolism
ko00290	0.00276521040800587	0.00261083608838949	Valine, leucine and isoleucine biosynthesis	Amino acid metabolism	Metabolism
ko00300	0.00360182324926761	0.00338850797209482	Lysine biosynthesis	Amino acid metabolism	Metabolism
ko00310	0.00485969793939475	0.00560831552013991	Lysine degradation	Amino acid metabolism	Metabolism
ko00311	0.000246033785959568	0.000184420875296686	Penicillin and cephalosporin biosynthesis	Biosynthesis of other secondary metabolites	Metabolism
ko00330	0.00562751819276737	0.0055965488506328	Arginine and proline metabolism	Amino acid metabolism	Metabolism
ko00331	4.75983165579718e-09	0	Clavulanic acid biosynthesis	Biosynthesis of other secondary metabolites	Metabolism
ko00332	0.00037606776644365	0.000367465629884783	Carbapenem biosynthesis	Biosynthesis of other secondary metabolites	Metabolism
ko00333	0.00389872732849747	0.00394029295542162	Prodigiosin biosynthesis	Biosynthesis of other secondary metabolites	Metabolism
ko00340	0.00393351633800683	0.00369874804809001	Histidine metabolism	Amino acid metabolism	Metabolism
ko00350	0.00396857563877966	0.00419747528954659	Tyrosine metabolism	Amino acid metabolism	Metabolism
ko00360	0.00544075431228273	0.00595289032563645	Phenylalanine metabolism	Amino acid metabolism	Metabolism
ko00361	0.000840380279493032	0.00103761510007394	Chlorocyclohexane and chlorobenzene degradation	Xenobiotics biodegradation and metabolism	Metabolism
ko00362	0.00574110424057739	0.00756735840240063	Benzoate degradation	Xenobiotics biodegradation and metabolism	Metabolism
ko00363	3.14110471547425e-05	1.95491047370569e-05	Bisphenol degradation	Xenobiotics biodegradation and metabolism	Metabolism
ko00364	0.000371989774364353	0.00053102207670436	Fluorobenzoate degradation	Xenobiotics biodegradation and metabolism	Metabolism
ko00365	0.000104986281661566	0.000175546761081936	Furfural degradation	Xenobiotics biodegradation and metabolism	Metabolism
ko00380	0.00498494753836175	0.00558331525902335	Tryptophan metabolism	Amino acid metabolism	Metabolism
ko00400	0.00464005266519114	0.00423959721287592	Phenylalanine, tyrosine and tryptophan biosynthesis	Amino acid metabolism	Metabolism
ko00401	0.00111450726403734	0.00102364966102714	Novobiocin biosynthesis	Biosynthesis of other secondary metabolites	Metabolism
ko00404	7.99947552188145e-05	0.000115219907481794	Staurosporine biosynthesis	Biosynthesis of other secondary metabolites	Metabolism
ko00405	0.000517047265916827	0.000545782705099724	Phenazine biosynthesis	Biosynthesis of other secondary metabolites	Metabolism
ko00410	0.00475941074069729	0.00557741026407068	beta-Alanine metabolism	Metabolism of other amino acids	Metabolism
ko00430	0.00120949062070448	0.00119760514848584	Taurine and hypotaurine metabolism	Metabolism of other amino acids	Metabolism
ko00440	0.000558860194397794	0.000684532760392536	Phosphonate and phosphinate metabolism	Metabolism of other amino acids	Metabolism
ko00450	0.00314965347479826	0.00281301679547714	Selenocompound metabolism	Metabolism of other amino acids	Metabolism
ko00460	0.00103210971753833	0.000935296604748259	Cyanoamino acid metabolism	Metabolism of other amino acids	Metabolism
ko00471	0.0007707837646089	0.000729621452287705	D-Glutamine and D-glutamate metabolism	Metabolism of other amino acids	Metabolism
ko00472	0.000177446958927239	0.000200126308145864	D-Arginine and D-ornithine metabolism	Metabolism of other amino acids	Metabolism
ko00473	0.000549690782717821	0.000492367574982012	D-Alanine metabolism	Metabolism of other amino acids	Metabolism
ko00480	0.00305846340113069	0.00345391772393465	Glutathione metabolism	Metabolism of other amino acids	Metabolism
ko00500	0.00373722465254129	0.00319260209420034	Starch and sucrose metabolism	Carbohydrate metabolism	Metabolism
ko00510	0.000383634506811202	0.000103521688438049	N-Glycan biosynthesis	Glycan biosynthesis and metabolism	Metabolism
ko00511	0.000726841576844364	0.00024939259916009	Other glycan degradation	Glycan biosynthesis and metabolism	Metabolism
ko00513	0.000155304155107359	4.91511072044937e-05	Various types of N-glycan biosynthesis	Glycan biosynthesis and metabolism	Metabolism
ko00514	4.35486725774125e-05	6.88832040673356e-05	Other types of O-glycan biosynthesis	Glycan biosynthesis and metabolism	Metabolism
ko00515	3.05490758269498e-05	2.86545001522059e-05	Mannose type O-glycan biosynthesis	Glycan biosynthesis and metabolism	Metabolism
ko00520	0.00798235426595757	0.00645581338917839	Amino sugar and nucleotide sugar metabolism	Carbohydrate metabolism	Metabolism
ko00521	0.00190207306594387	0.00139894267734346	Streptomycin biosynthesis	Biosynthesis of other secondary metabolites	Metabolism
ko00522	1.06482438364525e-05	5.56978496605522e-06	Biosynthesis of 12-, 14- and 16-membered macrolides	Metabolism of terpenoids and polyketides	Metabolism
ko00523	0.00111213729311018	0.000839691090524486	Polyketide sugar unit biosynthesis	Metabolism of terpenoids and polyketides	Metabolism
ko00524	0.000272662995188961	0.00020549373983102	Neomycin, kanamycin and gentamicin biosynthesis	Biosynthesis of other secondary metabolites	Metabolism
ko00525	0.00050883096101558	0.000352606359118931	Acarbose and validamycin biosynthesis	Biosynthesis of other secondary metabolites	Metabolism
ko00531	0.000503872986158111	0.000283054875876244	Glycosaminoglycan degradation	Glycan biosynthesis and metabolism	Metabolism
ko00532	9.2969754913434e-07	7.32555817665247e-07	Glycosaminoglycan biosynthesis - chondroitin sulfate / dermatan sulfate	Glycan biosynthesis and metabolism	Metabolism
ko00534	9.2969754913434e-07	7.32555817665247e-07	Glycosaminoglycan biosynthesis - heparan sulfate / heparin	Glycan biosynthesis and metabolism	Metabolism
ko00540	0.00230658824923182	0.00233813573488146	Lipopolysaccharide biosynthesis	Glycan biosynthesis and metabolism	Metabolism
ko00550	0.00362354724940049	0.00361734342774768	Peptidoglycan biosynthesis	Glycan biosynthesis and metabolism	Metabolism
ko00561	0.00228788023711256	0.00245200270159671	Glycerolipid metabolism	Lipid metabolism	Metabolism
ko00562	0.00129207500764895	0.00102862681140888	Inositol phosphate metabolism	Carbohydrate metabolism	Metabolism
ko00563	1.4865410447452e-06	9.51535774506611e-06	Glycosylphosphatidylinositol (GPI)-anchor biosynthesis	Glycan biosynthesis and metabolism	Metabolism
ko00564	0.00315707829376005	0.00336437768391472	Glycerophospholipid metabolism	Lipid metabolism	Metabolism
ko00565	0.000172911559283528	0.000207468060165072	Ether lipid metabolism	Lipid metabolism	Metabolism
ko00571	9.17078536807966e-05	4.65135050856528e-05	Lipoarabinomannan (LAM) biosynthesis	Glycan biosynthesis and metabolism	Metabolism
ko00590	0.000243535198313532	0.000276223489265277	Arachidonic acid metabolism	Lipid metabolism	Metabolism
ko00591	0.00011847747125685	9.89382453203899e-05	Linoleic acid metabolism	Lipid metabolism	Metabolism
ko00592	0.000564048652823083	0.000711413767142707	alpha-Linolenic acid metabolism	Lipid metabolism	Metabolism
ko00600	0.00110430478717538	0.000311030498460166	Sphingolipid metabolism	Lipid metabolism	Metabolism
ko00601	6.16970584245103e-08	8.65803103553356e-07	Glycosphingolipid biosynthesis - lacto and neolacto series	Glycan biosynthesis and metabolism	Metabolism
ko00603	0.000225226820969321	0.000105209680321308	Glycosphingolipid biosynthesis - globo and isoglobo series	Glycan biosynthesis and metabolism	Metabolism
ko00604	0.000123188163698375	4.67940269511201e-05	Glycosphingolipid biosynthesis - ganglio series	Glycan biosynthesis and metabolism	Metabolism
ko00620	0.011849808999976	0.0122213295419944	Pyruvate metabolism	Carbohydrate metabolism	Metabolism
ko00621	0.000404028061553334	0.000695228280697739	Dioxin degradation	Xenobiotics biodegradation and metabolism	Metabolism
ko00622	0.000844928205018654	0.00105295612980799	Xylene degradation	Xenobiotics biodegradation and metabolism	Metabolism
ko00623	0.000584534947221022	0.000748721225572908	Toluene degradation	Xenobiotics biodegradation and metabolism	Metabolism
ko00624	0.000335452206143996	0.000593370546106488	Polycyclic aromatic hydrocarbon degradation	Xenobiotics biodegradation and metabolism	Metabolism
ko00625	0.00224938524102892	0.00256107111345923	Chloroalkane and chloroalkene degradation	Xenobiotics biodegradation and metabolism	Metabolism
ko00626	0.000928875216958451	0.00128248148398635	Naphthalene degradation	Xenobiotics biodegradation and metabolism	Metabolism
ko00627	0.0025875684704688	0.00330351400673439	Aminobenzoate degradation	Xenobiotics biodegradation and metabolism	Metabolism
ko00630	0.0104053715747468	0.0111724584001118	Glyoxylate and dicarboxylate metabolism	Carbohydrate metabolism	Metabolism
ko00633	0.00073170782435786	0.000859808154529372	Nitrotoluene degradation	Xenobiotics biodegradation and metabolism	Metabolism
ko00640	0.0101984082216375	0.0109599464260433	Propanoate metabolism	Carbohydrate metabolism	Metabolism
ko00642	0.000529818765533312	0.000806431819688763	Ethylbenzene degradation	Xenobiotics biodegradation and metabolism	Metabolism
ko00643	0.00109473259221444	0.00121718177568383	Styrene degradation	Xenobiotics biodegradation and metabolism	Metabolism
ko00650	0.00931766394138977	0.0106617140408912	Butanoate metabolism	Carbohydrate metabolism	Metabolism
ko00660	0.00203614118471298	0.002046799411614	C5-Branched dibasic acid metabolism	Carbohydrate metabolism	Metabolism
ko00670	0.00244166675679386	0.00227840906617307	One carbon pool by folate	Metabolism of cofactors and vitamins	Metabolism
ko00680	0.00739372318379892	0.00593526072651564	Methane metabolism	Energy metabolism	Metabolism
ko00710	0.00294941609699266	0.00288713379416382	Carbon fixation in photosynthetic organisms	Energy metabolism	Metabolism
ko00720	0.00776446731998166	0.00764686020472615	Carbon fixation pathways in prokaryotes	Energy metabolism	Metabolism
ko00730	0.00207257739591388	0.00212216820239163	Thiamine metabolism	Metabolism of cofactors and vitamins	Metabolism
ko00740	0.00135979037971826	0.00128005528983254	Riboflavin metabolism	Metabolism of cofactors and vitamins	Metabolism
ko00750	0.00116643139257849	0.00109164771846924	Vitamin B6 metabolism	Metabolism of cofactors and vitamins	Metabolism
ko00760	0.00374737076874737	0.00367885249017031	Nicotinate and nicotinamide metabolism	Metabolism of cofactors and vitamins	Metabolism
ko00770	0.00300108518983485	0.00287253486642122	Pantothenate and CoA biosynthesis	Metabolism of cofactors and vitamins	Metabolism
ko00780	0.00566779219863696	0.0056371635225724	Biotin metabolism	Metabolism of cofactors and vitamins	Metabolism
ko00785	0.000355199718495692	0.000328945080260146	Lipoic acid metabolism	Metabolism of cofactors and vitamins	Metabolism
ko00790	0.0044686353300255	0.00420367248639935	Folate biosynthesis	Metabolism of cofactors and vitamins	Metabolism
ko00791	0.000695941597830805	0.000815865074815715	Atrazine degradation	Xenobiotics biodegradation and metabolism	Metabolism
ko00830	0.00062645753909796	0.000632698268159591	Retinol metabolism	Metabolism of cofactors and vitamins	Metabolism
ko00860	0.00639967132078341	0.00652929692741851	Porphyrin and chlorophyll metabolism	Metabolism of cofactors and vitamins	Metabolism
ko00900	0.0032118393255723	0.00322550156919353	Terpenoid backbone biosynthesis	Metabolism of terpenoids and polyketides	Metabolism
ko00901	3.26904044480813e-05	4.01826380431828e-06	Indole alkaloid biosynthesis	Biosynthesis of other secondary metabolites	Metabolism
ko00902	3.45241840506156e-05	2.93423290197951e-05	Monoterpenoid biosynthesis	Metabolism of terpenoids and polyketides	Metabolism
ko00903	0.00200966450108572	0.00243017002970155	Limonene and pinene degradation	Metabolism of terpenoids and polyketides	Metabolism
ko00906	0.000657169586389874	0.000657860302892471	Carotenoid biosynthesis	Metabolism of terpenoids and polyketides	Metabolism
ko00908	0.000182553733231876	0.000163314833394891	Zeatin biosynthesis	Metabolism of terpenoids and polyketides	Metabolism
ko00909	3.30807466806816e-05	1.2713103588108e-05	Sesquiterpenoid and triterpenoid biosynthesis	Metabolism of terpenoids and polyketides	Metabolism
ko00910	0.00429559468499216	0.00409929198702456	Nitrogen metabolism	Energy metabolism	Metabolism
ko00920	0.00654785681358166	0.00689461085621663	Sulfur metabolism	Energy metabolism	Metabolism
ko00930	0.00197717512282758	0.00234732948982423	Caprolactam degradation	Xenobiotics biodegradation and metabolism	Metabolism
ko00940	0.00057047440828117	0.000388098219221548	Phenylpropanoid biosynthesis	Biosynthesis of other secondary metabolites	Metabolism
ko00941	6.03356623762211e-05	2.01563807877158e-05	Flavonoid biosynthesis	Biosynthesis of other secondary metabolites	Metabolism
ko00943	1.2947348291765e-05	8.79495772307264e-06	Isoflavonoid biosynthesis	Biosynthesis of other secondary metabolites	Metabolism
ko00944	3.34698560064182e-05	9.30310305410935e-06	Flavone and flavonol biosynthesis	Biosynthesis of other secondary metabolites	Metabolism
ko00945	6.03356623762211e-05	2.01563807877158e-05	Stilbenoid, diarylheptanoid and gingerol biosynthesis	Biosynthesis of other secondary metabolites	Metabolism
ko00950	0.000725012052538846	0.00064555836062107	Isoquinoline alkaloid biosynthesis	Biosynthesis of other secondary metabolites	Metabolism
ko00960	0.000974456628648876	0.000863057767890315	Tropane, piperidine and pyridine alkaloid biosynthesis	Biosynthesis of other secondary metabolites	Metabolism
ko00965	0.000136238006271998	0.000108263176979267	Betalain biosynthesis	Biosynthesis of other secondary metabolites	Metabolism
ko00966	0.000206122533763697	0.000180327435133244	Glucosinolate biosynthesis	Biosynthesis of other secondary metabolites	Metabolism
ko00970	0.00484116824620272	0.00452327211091008	Aminoacyl-tRNA biosynthesis	Translation	Genetic Information Processing
ko00980	0.00148822546584756	0.00176876786797512	Metabolism of xenobiotics by cytochrome P450	Xenobiotics biodegradation and metabolism	Metabolism
ko00981	0.000845268333288645	0.000911069037827114	Insect hormone biosynthesis	Metabolism of terpenoids and polyketides	Metabolism
ko00982	0.00160096315339656	0.00190602531601201	Drug metabolism - cytochrome P450	Xenobiotics biodegradation and metabolism	Metabolism
ko00983	0.00246818748363246	0.00239732177708375	Drug metabolism - other enzymes	Xenobiotics biodegradation and metabolism	Metabolism
ko00984	0.000489845885551104	0.000648501559540833	Steroid degradation	Xenobiotics biodegradation and metabolism	Metabolism
ko01040	0.00405677374184787	0.00411079859309237	Biosynthesis of unsaturated fatty acids	Lipid metabolism	Metabolism
ko01051	0.000361723656977686	0.000343224137790497	Biosynthesis of ansamycins	Metabolism of terpenoids and polyketides	Metabolism
ko01052	0.000339026298884837	0.000146757247422976	Type I polyketide structures	Metabolism of terpenoids and polyketides	Metabolism
ko01053	0.00102747514017693	0.00063636320269053	Biosynthesis of siderophore group nonribosomal peptides	Metabolism of terpenoids and polyketides	Metabolism
ko01054	0.0012062115099051	0.000503379494991994	Nonribosomal peptide structures	Metabolism of terpenoids and polyketides	Metabolism
ko01055	0.000503553984654676	0.000385864727605816	Biosynthesis of vancomycin group antibiotics	Metabolism of terpenoids and polyketides	Metabolism
ko01056	8.55583087695129e-05	5.2262498942047e-05	Biosynthesis of type II polyketide backbone	Metabolism of terpenoids and polyketides	Metabolism
ko01057	7.74549264326102e-05	5.16228670982965e-05	Biosynthesis of type II polyketide products	Metabolism of terpenoids and polyketides	Metabolism
ko01059	0.00023032873882901	0.000118854527433636	Biosynthesis of enediyne antibiotics	Metabolism of terpenoids and polyketides	Metabolism
ko01062	0.000143080127779212	0.000179104829979929	Biosynthesis of terpenoids and steroids	Chemical structure transformation maps	Metabolism
ko01100	0.138168012478394	0.134943528166145	Metabolic pathways	Global and overview maps	Metabolism
ko01110	0.0586823802305646	0.0571405844226534	Biosynthesis of secondary metabolites	Global and overview maps	Metabolism
ko01120	0.054567574130254	0.0551889915893752	Microbial metabolism in diverse environments	Global and overview maps	Metabolism
ko01130	0.0493555150229657	0.0480718774981077	Biosynthesis of antibiotics	Global and overview maps	Metabolism
ko01200	0.0270228404668287	0.0263357399624719	Carbon metabolism	Global and overview maps	Metabolism
ko01210	0.00559417034678967	0.00502101215574706	2-Oxocarboxylic acid metabolism	Global and overview maps	Metabolism
ko01212	0.0123289961884359	0.013585727936572	Fatty acid metabolism	Global and overview maps	Metabolism
ko01220	0.00378272134433365	0.00496547567283648	Degradation of aromatic compounds	Global and overview maps	Metabolism
ko01230	0.0241040903799505	0.0223400980769828	Biosynthesis of amino acids	Global and overview maps	Metabolism
ko01501	0.00427638250714475	0.00456405979240496	beta-Lactam resistance	Drug resistance: Antimicrobial	Human Diseases
ko01502	0.00111355252377941	0.000975441415807202	Vancomycin resistance	Drug resistance: Antimicrobial	Human Diseases
ko01503	0.00380248889136499	0.003748407845677	Cationic antimicrobial peptide (CAMP) resistance	Drug resistance: Antimicrobial	Human Diseases
ko01521	1.2166852724621e-05	1.64684226689869e-06	EGFR tyrosine kinase inhibitor resistance	Drug resistance: Antineoplastic	Human Diseases
ko01522	1.54435449368852e-07	4.79521718891089e-08	Endocrine resistance	Drug resistance: Antineoplastic	Human Diseases
ko01523	0.000872192276128534	0.00079575429165262	Antifolate resistance	Drug resistance: Antineoplastic	Human Diseases
ko01524	0.0017915557618433	0.00211496836100736	Platinum drug resistance	Drug resistance: Antineoplastic	Human Diseases
ko02010	0.0412697427885235	0.0442588870666691	ABC transporters	Membrane transport	Environmental Information Processing
ko02020	0.0484385823294687	0.0494883233764035	Two-component system	Signal transduction	Environmental Information Processing
ko02024	0.0235556836594298	0.0272481033757104	Quorum sensing	Cellular community - prokaryotes	Cellular Processes
ko02025	0.00862180320827412	0.00908069305917171	Biofilm formation - Pseudomonas aeruginosa	Cellular community - prokaryotes	Cellular Processes
ko02026	0.00586930497450794	0.00615762610933721	Biofilm formation - Escherichia coli	Cellular community - prokaryotes	Cellular Processes
ko02060	0.000813800913393104	0.00088674682881851	Phosphotransferase system (PTS)	Membrane transport	Environmental Information Processing
ko03008	0.00040071507773281	0.000327925085629175	Ribosome biogenesis in eukaryotes	Translation	Genetic Information Processing
ko03010	0.00932448747101819	0.00830331551440584	Ribosome	Translation	Genetic Information Processing
ko03013	0.000547922224544871	0.000298707309511196	RNA transport	Translation	Genetic Information Processing
ko03015	3.51017701773948e-05	3.36391751282688e-06	mRNA surveillance pathway	Translation	Genetic Information Processing
ko03018	0.00404798054712453	0.00386509343919842	RNA degradation	Folding, sorting and degradation	Genetic Information Processing
ko03020	0.000932147320097715	0.000755770248495375	RNA polymerase	Transcription	Genetic Information Processing
ko03022	9.43054836541797e-05	5.16253151768723e-05	Basal transcription factors	Transcription	Genetic Information Processing
ko03030	0.00316357325819556	0.00283206631278561	DNA replication	Replication and repair	Genetic Information Processing
ko03040	2.95423040180048e-06	4.87125034152006e-07	Spliceosome	Transcription	Genetic Information Processing
ko03050	0.000177757664790788	5.3795590762136e-05	Proteasome	Folding, sorting and degradation	Genetic Information Processing
ko03060	0.0030498272279844	0.00289802394857006	Protein export	Folding, sorting and degradation	Genetic Information Processing
ko03070	0.00544308484724137	0.00594458689911787	Bacterial secretion system	Membrane transport	Environmental Information Processing
ko03320	0.00257826345115318	0.00306677295399347	PPAR signaling pathway	Endocrine system	Organismal Systems
ko03410	0.0021287707459397	0.00215258266928944	Base excision repair	Replication and repair	Genetic Information Processing
ko03420	0.00183198681633702	0.00177387177137771	Nucleotide excision repair	Replication and repair	Genetic Information Processing
ko03430	0.00345779394512679	0.00336039116502414	Mismatch repair	Replication and repair	Genetic Information Processing
ko03440	0.00393797813033398	0.0036504738779852	Homologous recombination	Replication and repair	Genetic Information Processing
ko03450	0.000141196839050888	0.000101444300129144	Non-homologous end-joining	Replication and repair	Genetic Information Processing
ko03460	3.94169035653073e-05	5.54902938999848e-06	Fanconi anemia pathway	Replication and repair	Genetic Information Processing
ko04010	1.50675784871109e-06	1.79215187868387e-07	MAPK signaling pathway	Signal transduction	Environmental Information Processing
ko04011	0.000117564170137674	0.000171303450120266	MAPK signaling pathway - yeast	Signal transduction	Environmental Information Processing
ko04013	0.000217055875560754	0.000209201425948785	MAPK signaling pathway - fly	Signal transduction	Environmental Information Processing
ko04014	1.78454270695113e-05	1.03521898559768e-05	Ras signaling pathway	Signal transduction	Environmental Information Processing
ko04015	1.80753100853058e-10	0	Rap1 signaling pathway	Signal transduction	Environmental Information Processing
ko04016	0.000906564986769958	0.00097454711496968	MAPK signaling pathway - plant	Signal transduction	Environmental Information Processing
ko04020	1.09749443986406e-05	1.4205744428332e-07	Calcium signaling pathway	Signal transduction	Environmental Information Processing
ko04022	3.28866378115724e-05	6.1467397375485e-06	cGMP-PKG signaling pathway	Signal transduction	Environmental Information Processing
ko04024	6.44002878709922e-05	2.01047391566338e-05	cAMP signaling pathway	Signal transduction	Environmental Information Processing
ko04064	6.32059451430759e-06	7.23318956441778e-07	NF-kappa B signaling pathway	Signal transduction	Environmental Information Processing
ko04066	0.00111312229486779	0.000896006130132159	HIF-1 signaling pathway	Signal transduction	Environmental Information Processing
ko04068	0.000374791385194337	0.000463412640151044	FoxO signaling pathway	Signal transduction	Environmental Information Processing
ko04070	0.000632648695271817	0.000589481798384903	Phosphatidylinositol signaling system	Signal transduction	Environmental Information Processing
ko04071	2.53291417846724e-05	1.47230074011237e-05	Sphingolipid signaling pathway	Signal transduction	Environmental Information Processing
ko04072	0.000119520563972815	0.000108731946917026	Phospholipase D signaling pathway	Signal transduction	Environmental Information Processing
ko04080	0.000143797124592991	0.00012226433827265	Neuroactive ligand-receptor interaction	Signaling molecules and interaction	Environmental Information Processing
ko04122	0.00231199520147641	0.0022720840483471	Sulfur relay system	Folding, sorting and degradation	Genetic Information Processing
ko04141	0.000648614855701924	0.000505358455598246	Protein processing in endoplasmic reticulum	Folding, sorting and degradation	Genetic Information Processing
ko04150	1.2166852724621e-05	1.64684226689869e-06	mTOR signaling pathway	Signal transduction	Environmental Information Processing
ko04151	0.000175920486984021	0.000197614714669267	PI3K-Akt signaling pathway	Signal transduction	Environmental Information Processing
ko04152	0.000436636652015626	0.000473094030834894	AMPK signaling pathway	Signal transduction	Environmental Information Processing
ko04211	0.000334620045698428	0.000380504876069051	Longevity regulating pathway	Aging	Organismal Systems
ko04212	0.00110091840482902	0.00120134756534835	Longevity regulating pathway - worm	Aging	Organismal Systems
ko04213	0.00134568313152487	0.00104700681497391	Longevity regulating pathway - multiple species	Aging	Organismal Systems
ko04260	0.000322051309453857	0.000408042560848161	Cardiac muscle contraction	Circulatory system	Organismal Systems
ko04261	2.78979899446762e-05	6.13220877636998e-06	Adrenergic signaling in cardiomyocytes	Circulatory system	Organismal Systems
ko04270	9.37204827923103e-07	3.39055760832083e-08	Vascular smooth muscle contraction	Circulatory system	Organismal Systems
ko04310	2.83420862137594e-07	4.84458113567237e-08	Wnt signaling pathway	Signal transduction	Environmental Information Processing
ko04320	1.54435449368852e-07	4.79521718891089e-08	Dorso-ventral axis formation	Development	Organismal Systems
ko04330	4.37856311506447e-07	9.63979832458326e-08	Notch signaling pathway	Signal transduction	Environmental Information Processing
ko04350	1.15681984545957e-08	0	TGF-beta signaling pathway	Signal transduction	Environmental Information Processing
ko04370	6.32059451430759e-06	7.23318956441778e-07	VEGF signaling pathway	Signal transduction	Environmental Information Processing
ko04371	1.21670334777219e-05	1.64684226689869e-06	Apelin signaling pathway	Signal transduction	Environmental Information Processing
ko04380	3.49923055256988e-06	1.26758418013937e-06	Osteoclast differentiation	Development	Organismal Systems
ko04390	9.48592273276845e-07	3.39055760832083e-08	Hippo signaling pathway	Signal transduction	Environmental Information Processing
ko04391	1.96659373728127e-07	9.44512476603661e-08	Hippo signaling pathway - fly	Signal transduction	Environmental Information Processing
ko04392	1.85091175273531e-07	9.44512476603661e-08	Hippo signaling pathway - multiple species	Signal transduction	Environmental Information Processing
ko04512	1.65259977922795e-08	1.24551095815867e-08	ECM-receptor interaction	Signaling molecules and interaction	Environmental Information Processing
ko04530	1.21784209230756e-05	1.65652957435103e-06	Tight junction	Cellular community - eukaryotes	Cellular Processes
ko04610	4.62727938183827e-08	7.26548058925893e-09	Complement and coagulation cascades	Immune system	Organismal Systems
ko04611	9.67046304144891e-07	6.43513995048648e-08	Platelet activation	Immune system	Organismal Systems
ko04612	0.000117275836289309	0.000111867347864523	Antigen processing and presentation	Immune system	Organismal Systems
ko04614	0.000143754746852253	0.000113382701413485	Renin-angiotensin system	Endocrine system	Organismal Systems
ko04621	0.000947946577026259	0.000770934247087876	NOD-like receptor signaling pathway	Immune system	Organismal Systems
ko04622	1.37201174691651e-05	1.5415505071055e-05	RIG-I-like receptor signaling pathway	Immune system	Organismal Systems
ko04623	4.62727938183827e-08	0	Cytosolic DNA-sensing pathway	Immune system	Organismal Systems
ko04625	6.32077526740845e-06	7.23318956441778e-07	C-type lectin receptor signaling pathway	Immune system	Organismal Systems
ko04626	0.000737325470633588	0.000649175759105837	Plant-pathogen interaction	Environmental adaptation	Organismal Systems
ko04640	6.94091907275741e-08	7.26548058925893e-08	Hematopoietic cell lineage	Immune system	Organismal Systems
ko04657	0.000123592574737465	0.000109505259397392	IL-17 signaling pathway	Immune system	Organismal Systems
ko04658	1.54435449368852e-07	4.79521718891089e-08	Th1 and Th2 cell differentiation	Immune system	Organismal Systems
ko04659	0.000117271980223157	0.000108781940440951	Th17 cell differentiation	Immune system	Organismal Systems
ko04666	1.72494840959987e-05	1.03521898559768e-05	Fc gamma R-mediated phagocytosis	Immune system	Organismal Systems
ko04668	6.32059451430759e-06	7.23318956441778e-07	TNF signaling pathway	Signal transduction	Environmental Information Processing
ko04713	1.80753100853058e-10	0	Circadian entrainment	Environmental adaptation	Organismal Systems
ko04714	0.00172965350350955	0.00191590036977228	Thermogenesis	Environmental adaptation	Organismal Systems
ko04720	9.37204827923103e-07	3.39055760832083e-08	Long-term potentiation	Nervous system	Organismal Systems
ko04721	6.43203519124464e-08	7.62142566683072e-08	Synaptic vesicle cycle	Nervous system	Organismal Systems
ko04722	1.80753100853058e-10	0	Neurotrophin signaling pathway	Nervous system	Organismal Systems
ko04723	1.46522352948687e-05	1.06399301151894e-05	Retrograde endocannabinoid signaling	Nervous system	Organismal Systems
ko04724	0.000452147478900707	0.00036936251454062	Glutamatergic synapse	Nervous system	Organismal Systems
ko04725	4.77509525098033e-07	1.87403269167393e-08	Cholinergic synapse	Nervous system	Organismal Systems
ko04726	0.000174018651465343	0.00014855716922583	Serotonergic synapse	Nervous system	Organismal Systems
ko04727	0.000465895037032852	0.00037135255861565	GABAergic synapse	Nervous system	Organismal Systems
ko04728	0.000167200805170589	0.000147724868060549	Dopaminergic synapse	Nervous system	Organismal Systems
ko04730	1.15681984545957e-08	0	Long-term depression	Nervous system	Organismal Systems
ko04740	1.80753100853058e-10	0	Olfactory transduction	Sensory system	Organismal Systems
ko04744	1.80753100853058e-10	0	Phototransduction	Sensory system	Organismal Systems
ko04745	1.80753100853058e-10	0	Phototransduction - fly	Sensory system	Organismal Systems
ko04750	9.37204827923103e-07	3.39055760832083e-08	Inflammatory mediator regulation of TRP channels	Sensory system	Organismal Systems
ko04910	0.000343847565127224	0.000367278319070944	Insulin signaling pathway	Endocrine system	Organismal Systems
ko04911	2.69492169182985e-05	6.09830320028677e-06	Insulin secretion	Endocrine system	Organismal Systems
ko04912	1.72496648490996e-05	1.03521898559768e-05	GnRH signaling pathway	Endocrine system	Organismal Systems
ko04913	6.32059451430759e-06	7.23318956441778e-07	Ovarian steroidogenesis	Endocrine system	Organismal Systems
ko04914	0.000117271980223157	0.000108781940440951	Progesterone-mediated oocyte maturation	Endocrine system	Organismal Systems
ko04915	0.000117272160976258	0.000108781940440951	Estrogen signaling pathway	Endocrine system	Organismal Systems
ko04916	9.42857947808436e-06	9.61750327649952e-06	Melanogenesis	Endocrine system	Organismal Systems
ko04917	7.88862012837512e-05	3.16874478802926e-05	Prolactin signaling pathway	Endocrine system	Organismal Systems
ko04918	0.000422365831762625	0.000369091931260035	Thyroid hormone synthesis	Endocrine system	Organismal Systems
ko04919	6.41784126401986e-05	5.64273701157314e-05	Thyroid hormone signaling pathway	Endocrine system	Organismal Systems
ko04920	0.00105163763867988	0.00121328623656149	Adipocytokine signaling pathway	Endocrine system	Organismal Systems
ko04921	1.99936282226153e-05	3.59629512702527e-06	Oxytocin signaling pathway	Endocrine system	Organismal Systems
ko04922	0.00104281622255513	0.000966111228064519	Glucagon signaling pathway	Endocrine system	Organismal Systems
ko04923	6.32059451430759e-06	7.23318956441778e-07	Regulation of lipolysis in adipocytes	Endocrine system	Organismal Systems
ko04924	1.48851771767516e-05	1.08144199930323e-05	Renin secretion	Endocrine system	Organismal Systems
ko04925	2.69493976713994e-05	6.09830320028677e-06	Aldosterone synthesis and secretion	Endocrine system	Organismal Systems
ko04926	3.00222293226412e-08	3.04458234216565e-08	Relaxin signaling pathway	Endocrine system	Organismal Systems
ko04928	3.67594122241898e-05	1.298580547824e-05	Parathyroid hormone synthesis, secretion and action	Endocrine system	Organismal Systems
ko04930	0.000189120392756048	0.000184828297695451	Type II diabetes mellitus	Endocrine and metabolic diseases	Human Diseases
ko04931	0.000379577160476687	0.000389884694509352	Insulin resistance	Endocrine and metabolic diseases	Human Diseases
ko04932	0.000600442351167345	0.000751259229454148	Non-alcoholic fatty liver disease (NAFLD)	Endocrine and metabolic diseases	Human Diseases
ko04933	3.00222293226412e-08	3.04458234216565e-08	AGE-RAGE signaling pathway in diabetic complications	Endocrine and metabolic diseases	Human Diseases
ko04934	0.000148626677587473	0.000135833368146688	Cushing's syndrome	Endocrine and metabolic diseases	Human Diseases
ko04940	0.000219411692319617	0.000204442066266366	Type I diabetes mellitus	Endocrine and metabolic diseases	Human Diseases
ko04960	2.69492169182985e-05	6.09830320028677e-06	Aldosterone-regulated sodium reabsorption	Excretory system	Organismal Systems
ko04961	2.69492169182985e-05	6.09830320028677e-06	Endocrine and other factor-regulated calcium reabsorption	Excretory system	Organismal Systems
ko04962	1.4336970801885e-07	1.17385313340774e-07	Vasopressin-regulated water reabsorption	Excretory system	Organismal Systems
ko04964	0.000241625156692118	0.000196219059004864	Proximal tubule bicarbonate reclamation	Excretory system	Organismal Systems
ko04970	2.69493976713994e-05	6.09830320028677e-06	Salivary secretion	Digestive system	Organismal Systems
ko04971	2.69493976713994e-05	6.09830320028677e-06	Gastric acid secretion	Digestive system	Organismal Systems
ko04972	4.13160044270474e-05	2.98899670292172e-05	Pancreatic secretion	Digestive system	Organismal Systems
ko04973	0.000113498638279777	4.52463542754927e-05	Carbohydrate digestion and absorption	Digestive system	Organismal Systems
ko04974	0.0002277453735383	0.000126707495728397	Protein digestion and absorption	Digestive system	Organismal Systems
ko04976	5.45812935212011e-05	1.51742233049163e-05	Bile secretion	Digestive system	Organismal Systems
ko04978	0.000145469150296986	0.000179166881833101	Mineral absorption	Digestive system	Organismal Systems
ko04979	0.000129384064290424	9.84654089631307e-05	Cholesterol metabolism	Digestive system	Organismal Systems
ko05010	0.000899290664467304	0.00101249266505781	Alzheimer's disease	Neurodegenerative diseases	Human Diseases
ko05012	0.000593352835831105	0.000749623769773506	Parkinson's disease	Neurodegenerative diseases	Human Diseases
ko05014	0.000459531228870891	0.000567029793349093	Amyotrophic lateral sclerosis (ALS)	Neurodegenerative diseases	Human Diseases
ko05016	0.000882034131901132	0.0010099684988042	Huntington's disease	Neurodegenerative diseases	Human Diseases
ko05020	4.89731527054059e-05	4.81492743795037e-05	Prion diseases	Neurodegenerative diseases	Human Diseases
ko05030	0.000166191299102324	0.00014765463508152	Cocaine addiction	Substance dependence	Human Diseases
ko05031	0.000167128503930247	0.000147688540657603	Amphetamine addiction	Substance dependence	Human Diseases
ko05034	0.000167698237704136	0.000147692173397898	Alcoholism	Substance dependence	Human Diseases
ko05100	7.77109624253459e-05	1.61565794157373e-05	Bacterial invasion of epithelial cells	Infectious diseases: Bacterial	Human Diseases
ko05110	3.26055356972399e-05	1.23845858244572e-05	Vibrio cholerae infection	Infectious diseases: Bacterial	Human Diseases
ko05111	0.00667838672090967	0.00709194569754653	Biofilm formation - Vibrio cholerae	Cellular community - prokaryotes	Cellular Processes
ko05120	0.000338846096075277	0.00042397499959324	Epithelial cell signaling in Helicobacter pylori infection	Infectious diseases: Bacterial	Human Diseases
ko05130	1.98311973507355e-08	3.95028449382535e-08	Pathogenic Escherichia coli infection	Infectious diseases: Bacterial	Human Diseases
ko05131	7.91183080777497e-08	3.1277262777514e-07	Shigellosis	Infectious diseases: Bacterial	Human Diseases
ko05132	0.00094921841473352	0.000868624693295545	Salmonella infection	Infectious diseases: Bacterial	Human Diseases
ko05133	0.00133940628702187	0.00117579153665643	Pertussis	Infectious diseases: Bacterial	Human Diseases
ko05134	0.00134329972987729	0.00130654271511116	Legionellosis	Infectious diseases: Bacterial	Human Diseases
ko05140	6.32059451430759e-06	7.23318956441778e-07	Leishmaniasis	Infectious diseases: Parasitic	Human Diseases
ko05142	9.76657184678335e-05	7.91816362909209e-05	Chagas disease (American trypanosomiasis)	Infectious diseases: Parasitic	Human Diseases
ko05143	0.000151515644033889	0.000109714354859761	African trypanosomiasis	Infectious diseases: Parasitic	Human Diseases
ko05145	0.000298148557542531	0.000347639551982391	Toxoplasmosis	Infectious diseases: Parasitic	Human Diseases
ko05146	7.70110934981666e-05	9.8772437768434e-05	Amoebiasis	Infectious diseases: Parasitic	Human Diseases
ko05150	0.000137423815095855	9.91189349904468e-05	Staphylococcus aureus infection	Infectious diseases: Bacterial	Human Diseases
ko05152	0.000979474505756756	0.00107032077728861	Tuberculosis	Infectious diseases: Bacterial	Human Diseases
ko05160	1.21851690388408e-05	1.67905256417774e-06	Hepatitis C	Infectious diseases: Viral	Human Diseases
ko05161	0.000305315194201802	0.000349281550595564	Hepatitis B	Infectious diseases: Viral	Human Diseases
ko05162	1.21736008403862e-05	1.67905256417774e-06	Measles	Infectious diseases: Viral	Human Diseases
ko05163	0.000299469116744589	0.000348348339977654	Human cytomegalovirus infection	Infectious diseases: Viral	Human Diseases
ko05164	0.000327045860806323	0.000375996469942142	Influenza A	Infectious diseases: Viral	Human Diseases
ko05165	0.000212380892449008	0.000187917251365501	Human papillomavirus infection	Infectious diseases: Viral	Human Diseases
ko05166	0.000164390396830568	0.000103190047197746	HTLV-I infection	Infectious diseases: Viral	Human Diseases
ko05167	0.000299469116744589	0.000348348339977654	Kaposi's sarcoma-associated herpesvirus infection	Infectious diseases: Viral	Human Diseases
ko05168	0.000329103266290602	0.00035240902195813	Herpes simplex infection	Infectious diseases: Viral	Human Diseases
ko05169	4.72782630673947e-05	6.19035579631118e-06	Epstein-Barr virus infection	Infectious diseases: Viral	Human Diseases
ko05200	0.00149196126753612	0.00174289049535019	Pathways in cancer	Cancers: Overview	Human Diseases
ko05203	0.000230142064547599	0.000190252838127244	Viral carcinogenesis	Cancers: Overview	Human Diseases
ko05204	0.00114596127785767	0.00138250544114963	Chemical carcinogenesis	Cancers: Overview	Human Diseases
ko05205	0.000181996160719922	0.00015819259907116	Proteoglycans in cancer	Cancers: Overview	Human Diseases
ko05206	0.000271115849747252	0.000167439812997136	MicroRNAs in cancer	Cancers: Overview	Human Diseases
ko05210	0.000293148341477181	0.000347625021021213	Colorectal cancer	Cancers: Specific types	Human Diseases
ko05211	0.000148626677587473	0.000135833368146688	Renal cell carcinoma	Cancers: Specific types	Human Diseases
ko05214	1.80753100853058e-10	0	Glioma	Cancers: Specific types	Human Diseases
ko05215	0.000117271980223157	0.000108781940440951	Prostate cancer	Cancers: Specific types	Human Diseases
ko05219	5.41753385954002e-05	5.69843978318631e-05	Bladder cancer	Cancers: Specific types	Human Diseases
ko05220	2.83420862137594e-07	4.84458113567237e-08	Chronic myeloid leukemia	Cancers: Specific types	Human Diseases
ko05222	0.000299468935991488	0.000348348339977654	Small cell lung cancer	Cancers: Specific types	Human Diseases
ko05224	1.54435449368852e-07	4.79521718891089e-08	Breast cancer	Cancers: Specific types	Human Diseases
ko05225	0.000926155636669397	0.00114983044880165	Hepatocellular carcinoma	Cancers: Specific types	Human Diseases
ko05230	0.0011443159422363	0.000975443616253049	Central carbon metabolism in cancer	Cancers: Overview	Human Diseases
ko05231	0.00012115035129157	0.000109460829789063	Choline metabolism in cancer	Cancers: Overview	Human Diseases
ko05322	1.54886369674957e-06	4.81020609034715e-06	Systemic lupus erythematosus	Immune diseases	Human Diseases
ko05323	3.50308661872142e-06	4.35299160371133e-06	Rheumatoid arthritis	Immune diseases	Human Diseases
ko05340	0.000223674207518927	0.000219712766720322	Primary immunodeficiency	Immune diseases	Human Diseases
ko05410	2.8192713331167e-05	1.85994329140111e-05	Hypertrophic cardiomyopathy (HCM)	Cardiovascular diseases	Human Diseases
ko05414	1.33077169075163e-05	7.78501292097874e-06	Dilated cardiomyopathy (DCM)	Cardiovascular diseases	Human Diseases
ko05416	0.000293148341477181	0.000347625021021213	Viral myocarditis	Cardiovascular diseases	Human Diseases
ko05418	0.00190474404604238	0.00192356048806543	Fluid shear stress and atherosclerosis	Cardiovascular diseases	Human Diseases
